# Supplementary material for: PREP-Mt: predictive RNA editor for plant mitochondrial genes
Source: BMC Bioinformatics. 2005 Apr 12;6:96. doi: 10.1186/1471-2105-6-96 (PMC1087475; doi:10.1186/1471-2105-6-96)
Supplement: Additional File 1 — atp1 alignment in FASTA format [file 1471-2105-6-96-S1.fas]

>Arabidopsis_thaliana
--MELSPRAAELTNLFESRIRNFYANFQVDEIGRVVSVGDGIAQVYGLNE
IQAGEMVLFANGVKGMALNLENENVGIVVFGGDTAIKEGDLVKRTGSIVD
VPAGKAMLGRVVDAMGVPIDGKGALSDHEQRRVEVKAPGILERKSVHEPM
QTGLKAVDSLVPIGRGQRELLIGGRQTGKTTIAIDTILNQKQINSRATSE
SETMYCVYVAIGQKRSTVGQLIQTLEEANALEYSILVAATASDPAPLQFL
APYSGCAMGEYFRDNGMHALIIYDDLSKQAVAYRQMSLLLRRPPGREAFP
GDVFYLHSRLLERAAKRSDQTGAGSLTALPVIETQAGDVSAYIPTNVISI
TDGQICLETELFYRGIRPAINVGLSVSRVGSAAQLKAMKQVCGSLKLELA
QYREVAAFAQFGSDLDAATQALLNRGARLTEVLKQPQYAPLPIEKQILVI
YAAVNGFCDRMPLDRISQYEKAILNSVKPELLQAL--KGGLTNERKMELD
AFLKERALALIX-----
>Brassica_napus
--MELSPRAAELTNLFESRIRNFYANFQVDEIGRVVSVGDGIAQVYGLNE
IQAGEMVLFANGVKGMALNLENENVGIVVFGGDTAIKEGDLVKRTGSIVD
VPAGKAMLGRVVDAMGVPIDGRGALSDHEQRRVEVKAPGILERKSVHEPM
QTGLKAVDSLVPIGRGQRELLIGDRQTGKTTIAIDTILNQKQINSRATSE
SETMYCVYVAIGQKRSTVGQLIQTLEEANALEYSILVAATASDPAPLQFL
APYSGCAMGEYFRDNGMHALIIYDDLSKQAVAYRQMSLLLRRPPGREAFP
GDVFYLHSRLLERAAKRSDQTGAGSLTALPVIETQAGDVSAYIPTNVISI
TDGQICLETELFYRGIRPAINVGLSVSRVGSAAQLKAMKQVCGSLKLELA
QYREVAAFAQFGSDLDAATQALLNRGARLTEVLKQPQYAPLPIEKQILVI
YAAVNGFCDRMPLDRISQYEKAILNSVKPELLQAL--KGGLTNERKMELD
AFLKERALALIX-----
>Oenothera_biennis
--MEFSPRAAELTTLLESRITNFYTNFQVDEIGRVISVGDGIARVYGLNE
IQAGEMVEFASGVKGIALNLENENVGIVVFGSDTAIKEGDLVKRTGSIVD
VPAGKSLLGRVVDALGVPIDGRGALGDHERRRVEVKVPGIIERKSVHEPM
QTGLKAVDSLVPIGRGQRELIIGDRQTGKTAIAIDTILNQKQMNSRATSE
SETLYCVYVAIGQKRSTVAQLVQILSEGNALEYSILVAATASDPAPLQFL
APYSGCAMGEYFRDNGMHALIIYDDLSKQAVAYRQMSLLLRRPPGREAFP
GDVFYLHSRLLERAAKRSDQTGAGSLTALPVIETQAGDVSAYIPTNVISI
TDGQICLETELFYRGIRPAINVGLSVSRVGSAAQLKAMKQVCGSLKLELA
QYREVAAFAQFGSDLDAATQALLNRGARLTEILKQPQYAPLPIEKQIIVI
YAAVNGFCDRMPLDRISQYERAILQSVKQELLQSLVEKGGLNNERKIELD
AFLKENAKPYIKGX---
>Beta_vulgaris
--MEFSPRAAELTNLLESRITNFYTNFQVDEIGRVVSVGDGIARVYGLNE
IQAGEMVEFASGVKGIALNLENENVGIVVFGSDTAIKEGDLVKRTGSIVD
VPAGKAMLGRVVDALGVPIDGRGALSDHERRRVEVKAPGIIERKSVHEPM
QTGLKAVDSLVPIGRGQRELIIGDRQTGKTAIAIDTILNQKQLNSKATSE
SETLYCVYVAVGQKRSTVAQLVQILSEANALEYSILVAATASDPAPLQFL
APYSGCAMGEYFRDNGMHALIIYDDLSKQAVAYRQMSLLLRRPPGREAFP
GDVFYLHSRLLERAAKRSDQTGAGSLTALPVIETQAGDVSAYIPTNVISI
TDGQICLETELFYRGIRPAINVGLSVSRVGSAAQLKAMKQVCGSLKLELA
QYREVAAFAQFGSDLDAATQALLNRGARLTEVLKQPQYAPLPIEKQILVI
YAAVNGFCDRMPLDKISQYERTILNSVKPELLQSL--KGGLTNEKKMELD
SFLKECALNYX------
>Oryza_sativa
--MEFSPRAAELTTLLESRMTNFYTNFQVDEIGRVVSVGDGIARVYGLNE
IQAGEMVEFASGVKGIALNLENENVGIVVFGSDTAIKEGDLVKRTGSIVD
VPAGKAMLGRVVDALGVPIDGKGALSDHERRRVEVKAPGIIERKSVHEPM
QTGLKAVDSLVPIGRGQRELIIGDRQTGKTAIAIDTILNQKQMNSRGTNE
SETLYCVYVAIGQKRSTVAQLVQILSEANALEYSILVAATASDPAPLQFL
APYSGCAMGEYFRDNGMHALIIYDDLSKQAVAYRQMSLLLRRPPGREAFP
GDVFYLHSRLLERAAKRSDQTGAGSLTALPVIETQAGDVSAYIPTNVISI
TDGQICLETELFYRGIRPAINVGLSVSRVGSAAQLKAMKQVCGSLKLELA
QYREVAAFAQFGSDLDAATQALLNRGARLTEVSKQPQYEPLPIEKQIVVI
YAAVNGFCDRMPLDRISQYEKAILSTINPELLKSFNEKGGLTNERKIELD
AFLKQTAKEINX-----
>Secale_cereale
--MEFSPRAAELTTLLESRMTNFYTNFQVDEIGRVVSVGDGIARVYGLNE
IQAGEMVEFASGVKGIALNLENENVGIVVFGSDTAIKEGDLVKRTGSIVD
VPAGKAMLGRVVDALGVPIDGKGALSDHERRRVEVKAPGIIERKSVHEPM
QTGLKAVDSLVPIGRGQRELIIGDRQTGKTAIAIDTILNQKQMNSRGTNE
SETLYCVYVAIGQKRSTVAQLVQILSEANALEYSILVAATASDPAPLQFL
APYSGCAMGEYFRDNGMHALIIYDDLSKQAVAYRQMSLLLRRPPGREAFP
GDVFYLHSRLLERAAKRSDQTGAGSSTALPVIETQAGDVSAYIPTNVISI
TDGQICLETELFYRGIRPAINVGLSVSRVGSAAQLKAMKQVCGSSKLELA
QYREVAAFAQFGSDLDAATQALLNRGARLTEVPKQPQYEPLPIEKQIVVI
YAAVNGFCDRMPLDRISQYEKAILSTINPELQKSFLEKGGLTNERKMEPD
ASLKESTLPYLX-----
>Triticum_turgidum
--MEFSPRAAELTTLLESRMTNFYTNFQVDEIGRVVSVGDGIARVYGLNE
IQAGEMVEFASGVKGIALNLENENVGIVVFGSDTAIKEGDLVKRTGSIVD
VPAGKAMLGRVVDALGVPIDGKGALSDHERRRVEVKAPGIIERKSVHEPM
QTGLKAVDSLVPIGRGQRELIIGDRQTGKTAIAIDTILNQKQMNSRGTNE
SETLYCVYVAIGQKRSTVAQLVQILSEANALEYSILVAATASDPAPLQFL
APYSGCAMGEYFRDNGMHALIIYDDLSKQAVAYRQMSLLLRRPPGREAFP
GDVFYLHSRLLERAAKRSDQTGAGSLTALPVIETQAGDVSAYIPTNVISI
TDGQICLETELFYRGIRPAINVGLSVSRVGSAAQLKAMKQVCGSLKLELA
QYREVAAFAQFGSDLDAATQALLNRGARLTEVLKQPQYEPLPIEKQIVVI
YAAVNGFCDRMPLDRISQYEKAILSTINPELQKSFLEKGGLTNERKMELD
AFLKESTLPYLX-----
>Marchantia_polymorpha
---MNKLAGAELSTLLEQRITNYYTKLQVDEIGRVVSVGDGIARVYGLNK
IQAGEMVEFASGVKGMALNLENENVGIVIFGSDTAIKEGDIVKRTGSIVD
VPVGKGMLGRVVDALGVPIDGKGALSAVERRRVEVKAPGIIARKSVHEPM
QTGLKAVDSLVPIGRGQRELIIGDRQTGKTAIAIDTILNQKQINAQGTSD
SEKLYCVYVAIGQKRSTVAQLVKILSEAGALEYSIIVAATASDPAPLQFL
APYSGCAMGEYFRDNGMHALIIYDDLSKQSVAYRQMSLLLRRPPGREAFP
GDVFYLHSRLLERAAKMSDQTGAGSLTALPVIETQAGDVSAYIPTNVISI
TDGQIFLETELFYRGSRPAINVGLSVSRVGSAAQLKAMKQVCGSLKLELA
QYREVAAFAQFGSDLDAATQYLLNRGARLTEILKQAQYSPIPIEKQIVVI
YAAVKGYLDQIPVALITHYEQELLKSIDPGLLSAIVQQKNITEQISSQLA
TFCQKFTQSFLATHQSX
>Chara_vulgaris
MKFMNKFAGAELSTLLEQRITNYYTKLQVDEIGRVVSVGDGIARVYGLNK
IQAGEMVEFSSGVKGMALNLENESVGIVVFGSDTAIKEGDIVKRTGSIVD
VPVGRSMLGRVVDALGVPIDGKGALGAVERRRVEVKAPGIISRKSVHEPM
QTGLKAVDSLVPIGRGQRELIIGDRQTGKTAIAIDTILNQKQINAKGASE
KEKLYCVYVAIGQKRSTVAQLVKILSEAGALEYSIIVAATASDPAPLQFL
APYAGCAMGEFFRDNGMHALIIYDDLSKQSVAYRQMSLLLRRPPGREAFP
GDVFYLHSRLLERAAKMSDQAGAGSLTALPVIETQAGDVSAYIPTNVISI
TDGQIFLETELFYRGIRPAINVGLSVSRVGSAAQLKAMKQVCGSLKLELA
QYREVAAFAQFGSDLDAATQYLLNRGARLTEVLKQPQYSPISIEKQVVVI
YAAVKGYLDQIQISQILKYEQELLKSIDPSLLSAIAQQKTITEQIDSQLA
NFCQKFTQSFLATHSGX
>Chaetosphaeridium_globosum
---MN---AAELSSLLESRITNYYTKFQVDEVGRVVSVGDGIARVYGLNK
IQAGEMVEFASGVKGMALNLENENVGIVVFGNDTAIKEGDIVKRTGSIVD
VPVGKELLGRVVDALGVPIDGKGPLGHSSRIRVEVKAPGIISRKSVHEPM
QTGLKAVDSLVPIGRGQRELIIGDRQTGKTAIAIDTILNQKQLNASATSE
KDKLYCVYVAIGQKRSTVAQLVKSLSEAGALEYSIIVAATASDPAPLQFL
APYSGCAMAEYFRDNGMHALIVYDDLSKQSVAYRQMCLLLRRPPGREAFP
GDVFYLHSRLLERAAKMSNDKGAGSMTALPVIETQAGDVSAYIPTNVISI
TDGQIFLETELFYRGIRPAINVGLSVSRVGSAAQMKAMKQVCGSLKLELA
QYREVAAFAQFGSDLDASTQYLLNRGARLTEVLKQAQYSPLPIEKQIVVI
FAAVKGYLDSIAISSIGEYEQQLLKAVPVELLSAILKEKNMTETISAELA
NFCSTFTANFNAINX--
