# Supplementary material for: PREP-Mt: predictive RNA editor for plant mitochondrial genes
Source: BMC Bioinformatics. 2005 Apr 12;6:96. doi: 10.1186/1471-2105-6-96 (PMC1087475; doi:10.1186/1471-2105-6-96)
Supplement: Additional File 2 — atp4 alignment in FASTA format [file 1471-2105-6-96-S2.fas]

>Arabidopsis_thaliana
---MRLSIT-NMDGRKMLFAAILSICALSSKKILIYNEEMIVALCFIGFI
IFSRKSLGTTFKVTLDGSLQAIQEELQQFPNPNEVVLLESNEQQRLL--R
ISLRICGT--VVESLPMARCAPKCEKTVQALLCRNLNVKLATLTNAISSR
RIRFQDDLVTKFYTLVGKQFAYSCI--SKAER-------------VEFIR
ESLVVLRMVRGGVFSX---------
>Brassica_napus
---MRLSST-NMDARKMLFAAILSICALSSKKILIYNEEMIVALCFIGFI
IFSRKSLGTTFKATLDGRIQAIQEELQQFPNPNEVVLLESNEQQRLL--R
ISLRICGT--VVESLPMARCAPKCEKTVQALLCRNLNVKLATLTNAISSR
RIRFQDDLVTKFYTLVGNQFAYSSI--SKAER-------------VEFIR
ESLVVLRMVRGGGFSX---------
>Beta_vulgaris
---MRKSFT-KMQARKMLFAAILSICALSSKKILIYNEEMIVACCFIGFI
IFSRKSLGNTFKVTLDERIQAIQEELQQFLNPNEVVLLESNEQQRLL--R
VSLRICGT--VVESLPMARCAPKCEKTVQALLCRNLNVKLATLLNATSSR
RTRLQDDLVTGFHFSVSERFVPGST--LKASI-------------VELIR
EGLAVLRMVRVGGSLKNKEDKX---
>Oryza_sativa
---MGLSSTDKKDRRNMLFAAILFICALSSKKILIYNEEMIVACCFIGFL
IFSRKSLGKTFKETLDGRIESIQEELQQFFNPNEVILGESNEQQRLL--R
ISLRICSA--VVESLPTARCAPKCEKTVQALLCRNLNVKLATLLNAISSR
RIRLQDDIVTGFHFSVSERFVSGST--FKASTVEQIR-EAFV--PIDLIR
EGLIVLRKVX---------------
>Sorghum_bicolor
MMMTRLSSTDMKD-INMLFAAILFICALSSKKILIYNEEMIVACCFIGFL
IFSRKSLGKTFKETLDGRIESIQEELQQFFNPNEVILEESNEQQRLL--R
VSLRICST--VVESLPTARCAPKCEKTVQALLCRNLNVKLATLLNAISSR
RIRLQEDIITGFHFSVSERFVSGST--VEASTVEQIRGEAFV--PIDLIR
EGLIVLRKVRVGGSIFEEX------
>Triticum_aestivum
---MRFLSTDMKD-RNMLFAAISFICALSSKKILIYNEEMIVACCFIGFL
IFSRKSLGKTFKETLDGRIESIQEELLQFFNPNEVILEESNEQQRLL--R
ISLRICST--VVESLPTARCAPKCEKTVQALLCRNLNVKLATLLNAISSR
RIRLQDDIVTGFHFSVSERFVSGST--FKAST-------------IDLIR
EGLIVLRKVRVGGSIX---------
>Zea_mays
---MRFSGMDMKG-INMLFAAILFICALSSKKILIYNEEMIVACCFIGFL
ILSRKSLGKTFKETLDGRIESIQESLQQFFNPNEVILEESNEQQRLLNLR
ISLRICSTVKVVELLPAARCAPKCEKTVQALLCRNLNVKLATLLNAISSR
RIRLQDDIVTGFHFSVSERLVSGSTTLVEAFTVEQIR-EAFLLEPRDLIR
EGFIVLRKVRVGGIPGTCGDGVGLX
