# Supplementary material for: PREP-Mt: predictive RNA editor for plant mitochondrial genes
Source: BMC Bioinformatics. 2005 Apr 12;6:96. doi: 10.1186/1471-2105-6-96 (PMC1087475; doi:10.1186/1471-2105-6-96)
Supplement: Additional File 3 — atp6 alignment in FASTA format [file 1471-2105-6-96-S3.fas]

>Arabidopsis_thaliana
AAASPLDQFEIVPLIPMHIG-NFYFSFTNSSLFMLLTLSFFLLLIHFVTK
KGGGNLVPNAWQSLVELLYDFVLNLVKEQIGGLSGNVKQMFFPCILVTFL
FLLFCNLQGMIPYSFTVTSHFLITLALSFSIFIGITIVGFQRHGLHFFSF
LLPAGVPLPLAPFLVLLELISYCFRALSLGIRLFANMMAGHSLVKILSGF
AWTMLCMNDIFYFIGALGPLFIVLALTGLELGVAILQAYVFTILICIYLN
DAINLHX
>Brassica_napus
VAQSPLDQFEIVPLIPMNIG-NFYFSFTNSSLFMLLTLSFFLLLIHFITK
KGGGNLVPNAWQSLVELLYDFVLNLVKEQIGGLSGNVKQMFFPCILVTFL
FLLFCNLQGMIPYSFTVTSHFLITLALSFSIFIGITIVGFQRHGLHFFSF
LLPAGVPLPLAPFLVLLELISYCFRALSLGIRLFANMMAGHSLVKILSGF
AWTMLCMNEIFYFIGALGPLFIVLALTGLELGVAILQAYVFTILICIYLN
DAINLHX
>Raphanus_sativus
VAQSPLDQFEIVPLIPMNIG-NFYFSFTNPSLFMLLTLSFFLLLIHFITK
KGGGNLVPNAWQSLVELLYDFVLNLVKEQIGGLSGNVKQMFFPCILVTFL
FLLFCNLQGMIPYSFTVTSHFLITLALSFSIFIGITIVGFQRHGLHFFSF
LLPAGVPLPLAPFLVLLELISYCFRALSLGIRLFANMMAGHSLVKILSGF
AWTMLCMNEIFYFIGALGPLFIVLALTGLELGVAILQAYVFTILICIYLN
DAINLHX
>Pisum_sativum
VVPSPLEQFEIIPFLPMKIG-DLYFSFTNSSLFMLLTLSLVLLLVHFVTK
KGGGKLVPNAWQSLVELIYDFVLNLVNEQIGGLSGNVKQQFFPCIFVTFT
FLLFCNLQGMIPYSFTVTSHFLITLGLSFSIFIGITIVGFQRNGLHFLSF
LLPAGVPLPLAPFLVLLELISYCFRALSLGIRLFANMMAGHSLVKILSGF
AWTMLCMNDLLYFIGDLGPLFIVLALTGLELGVAILQAYVFTILICIYLN
DAINLHX
>Oenothera_berteriana
SSHSPLEQFSILPLIPMNIG-NLYFSFTNSSLFMLLTLSLVLLLVNFVTK
KGGGNLVPNAWXSLVELIYDFVLNLVNEQIGGLSGNVKQKFFPCILVTFT
FLLFCNLQGMIPYSFTVTSHFLITLGLSFSIFIGITIVGFQRNGLHFLSF
LLPAGVPLPLAPFLVLLELISYCFRALSLGIRLFANMMAGHSLVKILSGF
AWTMLCMNDLFYFIGDLGPLFIVLALTGLELGVAILQAYVFTILICIYLN
DAINLHX
>Beta_vulgaris
----------------MKIG-NLYFSFTNSSLFMLLTLSLVLLLLHFVTK
KGGGNLVPNVWQSLVELIYDFVLNLVNEQIGGLSGNVKQKFFPCILVTFT
FLLFCNLQGMIPYSFTVTSHFLITLGLSFSIFIGITIVGFQRNGLHFLSF
LLPAGVPLPLAPFLVLLELISYCFRALSLGIRLFANMMAGHSLVKILSGF
AWTMLCMNDLLYFIGDLGPLFIVLALTGLELGVAILQAYVFTILICIYLN
DAINLHX
>Petunia_axillaris
TVPSPLEQFEIIPLIPMKIG-NLYFSFTNSSLFMLLTLSLVLLLVYFVTK
KGGGNLVPNAWQSLVELIYDFVLNLVNEQIGGLSGNVKQKFFPCILVTFT
FLLFCNLQGMIPYSFTVTSHFLITLGLSFSIFIGITIVGFQKNGLHFLSF
LLPAGVPLPLAPFLVLLELISYCFRALSLGIRLFANMMAGHSLVKILSGF
AWTMLCMNDLLYFIGDLGPLFIVLALTGLELGVAILQAYVFTILICIYLN
DAINLHX
>Oryza_sativa
VISSPLDQFFIDPLFGLDMG-NFYLSFTNESLFMAVTVVLVLSLFGVVTK
KGGGKLVPNAWQSLVELIYDFVLNLVNEQIGG---NVKQKFFPCILVTFT
FLLFCNLQGMIPFSFTVTSHFLITLALSFSIFIGITIVGFQRHGLHFFSF
LLPAGVPLPLAPFLVLLELISYCFRALSLGIRLFANMMAGHSLVKILSGF
AWTMLFLNNIFYFIGDLGPLFIVLALTGLELGVAILQAYVFTILICIYLN
DAINLHX
>Sorghum_bicolor
LIPSPLDQFGIHPILDLNIG-NFYLSFTNLSLFMLLTLGLVLLLVFVVTK
KGGGKLVPNAWQSLVELIYDFVLNLVNEQIGGLSGNVKQKFFPCILVTFT
FLLFCNLQGMIPFSFTVTSHFLITLALSFSIFIGITIVGFQRHGLHFFSF
LLPAGVPLPLAPFLVLLELISYCFRALSLGIRLFANMMAGHSLVKILSGF
AWTMLFLNNIFYFIGDLGPLFIVLALTGLELGVAILQAYVFTILICIYLN
DAINLHX
>Marchantia_polymorpha
MACSPLEQFAIIQLIPIHIG-NLYFSFTNSSLFMLLTISLVLLLVHFVTL
NGG-NLVPNAWQSFVEMIYDFVLNLVNEQISGASS-VKQRFFPLIYVTFT
FLLFCNLIGMIPYSFTVTSHFIITLGLSFSLFIGITIVGFQTHGLHFFSI
LLPQGVPLPLAPFLVLLELISYCFRALSLGIRLFANMMAGHSLVKILSGF
AWTMLSMGGILYL-GQLAPFFIVFALTGLELGVAILQAYVFTILLCIYLN
DAINLHX
>Chara_vulgaris
MAFSPLEQFAIIPLIPFHIG-NLYLSFTNSSLFMLLTISLVLLLFHFVTM
NGG-HLVPNAWQSFVEMIYEFVLNLVNEQISGVPA-VKQRFFPFIFVTFT
FLLFCNLIGMIPYSFTVTSHFVVTFGLSLSLFIGVTIVGFQTHGLHFLSF
LLPQGVPLPLAPFLVLLELISYCFRALSLGIRLFANMMAGHSLVKILSGF
AWTMLSMGGIMYL-AHLAPFLIVFALTGLELGVAVLQAYVFTILICIYLN
DALNLHX
>Chaetosphaeridium_globosum
MFFSPLEQFAIIPLIPISISSNIFLSFTNSSLFMLLTISLVLLLFHLVTL
NGG-YLIPNAWQSLVEMIYEFVLNLVNEQISG-PANKTHRFFPLVFVTFT
FLLFCNLIGMIPYSFTVTSHFVVTLGLSLSLFIGVTIVGFQTHGLHFFSF
LLPQGVPLALAPFLVLLEFISYCFRALSLGIRLFANMMAGHSLVKILSGF
AWTMLSVGGLIQF-ASIVPFLIVVALTGLELGVACLQAYVFTILICIYLN
DAINLHX
