# Supplementary material for: PREP-Mt: predictive RNA editor for plant mitochondrial genes
Source: BMC Bioinformatics. 2005 Apr 12;6:96. doi: 10.1186/1471-2105-6-96 (PMC1087475; doi:10.1186/1471-2105-6-96)
Supplement: Additional File 4 — atp8 alignment in FASTA format [file 1471-2105-6-96-S4.fas]

>Arabidopsis_thaliana
MPQLDKFTYFSQFFWLCLFFFTFYIFICNDGDGVLGISRILKLRNQLLSH
RGKTIRSKDPNSLEDLLRKGFSTGVSYMYASLFEVSQWCKAVDLLGKRRK
ITLISCFGEISGSRGMERNILYNISKSSPSNTGR--W-ITC-RNCRNDIM
LIHVVHGQGSIKX----
>Brassica_napus
MPQLDKFTYFSQFFWLCLFFFTFYIFICNDGDGVLGISRILKLRNQLLSH
RGKTIQSKDPNSLEDLLRKGFSTGVSYMYASLFEVSQWCKAVDLLGKRRK
ITLISCFGEISGSRGMERNILYNISKSSPLNTGR--W-ITC-RNCRNDIM
LIHVVHGQGSIKX----
>Oenothera_berteriana
MPQLDKFTYFTQFFWLCLFFFTFYIFICNDGDGVLGISRILKLRNQLLSH
RGKNILRKDPNSLEELLRKGFSTGVSYMYSSLFEVSQWCKAVDLLGKRKK
ITLISCFGEISSSRGMERNIFYLISKSSYSTSSNLGWGVTC-RN---DIM
LIHVLHGQGSIVFX---
>Beta_vulgaris
MPQLDQFTYFTQFFWLCLFFLTFYILICNDRDGVLGISRILKLRNQLLSH
RGNNIQSKDPNSLQDILRKGFNTGVSYMYSSLFEVSQWCKAVDLFGKRKK
ITLISCFGEISGSRGMERNIFYLISKSSYSTSSNPGWVITC-KN---DIM
LIHVLHGQESGKIERCX
>Daucus_carota
MPQLDKFTYFTQFFWLCLFFFTFYIAIWNDGDGLLGISRILKLRNQLLSH
QENNIRSKDPNSLEDILRKGFSTGVSYMYSSLFEVSQWCNAVDLLGKRRR
IPLISCFGEISGSRGMERNIFYLISKSSYSTSSNPGWGITC-RN---DIT
LIHVLRGQRSFDNLYTP
>Olea_europaea
MPQLDKFTYFTQFFWLCLLFFTFYIAICNDGDGVLGISRILKLRNQLVSH
RENNIRSNDPNSLEDILRKGFSTGVSYMYSSLFEVSQWCNAVDLLGKRKK
ITLISCFGEISGSRGMERNIFYLISKSSYSTSSNPGWGITC-RN---DIM
LMHVLHGQGSIGFX---
>Oryza_sativa
MPQLDKLTYFSQFFWLCLFFFSFYILLLNNNNGILGISRILKLRNQLLSH
RGNKIRFKDPKNLEDILRKGFSTGLSYMYSSLSEVSQWCKTVDYLGKRRK
ITLISDFGEISGSRGMERQILYLISKSSYNTSSSR---ITCWKK----IM
LTHVLHGQGSIIX----
>Triticum_aestivum
MPQLDKLTYFSQFFWLCLLFFTFYILLFNNNNGILGISRILKLRNQLLSH
RGGEIRSKDPKNLEDILRKGFSTGLSYMYSSLSEVSQWCKTVDYLGKRRK
ITLISDFGEISGSRGMERQILYLISKSSYNTSSSR---ITCWKN----IM
LTHVLHGQGSIISX---
