# Supplementary material for: PREP-Mt: predictive RNA editor for plant mitochondrial genes
Source: BMC Bioinformatics. 2005 Apr 12;6:96. doi: 10.1186/1471-2105-6-96 (PMC1087475; doi:10.1186/1471-2105-6-96)
Supplement: Additional File 5 — atp9 alignment in FASTA format [file 1471-2105-6-96-S5.fas]

>Arabidopsis_thaliana
MLEGAKLIGAGAATIALAGAAIGIGNVFSSLIHSVARNPSLAKQLFGYAI
LGFALTEAIALFALMMAFLILFVFX
>Brassica_napus
MLEGAKLIGAGAATIALAGAAIGIGNVFSSLIHSVARNPSLAKQLFGYAI
LGFALTEAIALFALMMAFLILFVFX
>Raphanus_sativus
MLEGAKLIGAGAATIALAGAAIGIGNVFSSLIHSVARNPSLAKQLFGYAI
LGFALTEAIALFALMMAFLILFVFX
>Glycine_max
MLEGAKLIGAGAATIALAGAAVGIGNVFSSLIHSVARNPSLAKQLFGYAI
LGFALTEAIALFALMMAFLILFVFX
>Malus_x_domestica
MLEGAKLIGAGAATIALAGAAIGIGNVFSSLIHSVARNPSLAKQLFGYAI
LGFALTEAIALFALMMAFLILFVFX
>Oenothera_sp.
MLEGAKLMGSGAATIALAGAAIGIGNVFSSLIHSVARNPSLAKQLFGYAI
LGFALTEAIALFALMMAFLILFVFX
>Nicotiana_tabacum
MLEGAKLMGAGAATIALAGAAIGIGNVFSSLIHSVARNPSLAKQLFGYAI
LGFALTEAIALFALMMAFLILFVFX
>Petunia_x_hybrida
MLEGAKLMGAGAATNALAGAAIGIGNVFSSLIHSVARNPSLAKQLFGYAI
LGFALTEANALFALMMAFLILFVFX
>Solanum_tuberosum
MLEGAKLMGAGAATIALAGAAIGIGNVFSSLIHSVARNPSLAKQLFGYAI
LGFALTEAIALFALMMAFLILFVFX
>Beta_vulgaris
MLEGAKLIGAGAATIALAGAAIGIGNVFSSLIHSVARNPSLAKQLFGYAI
LGFALTEAIALFALMMAFLILFVFX
>Hordeum_vulgare
MLEGAKLIGAGAATIALAGAAVGIGNVFSSLIHSVARNPSLAKQLFGYAI
LGFALTEAIALFALMMAFLILFVF-
>Oryza_sativa
MLEGAKLIGAGAATIALAGAAVGIGNVFSSLIHSVARNPSLAKQLFGYAI
LGFALTEAIALFALMMAFLILFVFX
>Secale_cereale
MLEGAKLIGAGAATIALAGAAVGIGNVFSSLIHSVARNPSLAKQLFGYAI
LGFALTEAIALFALMMAFLILFVFX
>Sorghum_bicolor
MLEGAKLIGAGAATIALAGAAVGIGNVFSSLIHSVARNPSLAKQLFGYAI
LGFALTEAIALFALMMAFLILFVFX
>Triticum_turgidum
MLEGAKLIGAGAATIALAGAAVGIGNVFSSLIHSVARNPSLAKQLFGYAI
LGFALTEAIALFALMMAFLILFVFX
>Zea_mays
MLEGAKLIGAGAATIALAGAAVGIGNVFSSLIHSVARNPSLAKQLFGYAI
LGFALTEAIALFALMMAFLILFVFX
>Marchantia_polymorpha
MLEGAKLIGAGAATIALAGAAVGIGNVFSSLINSVARNPSLAKQLFGYAI
LGFALTEAIALFALMMAFLILFVFX
>Chara_vulgaris
MLEGAKLIGAGCATIALAGAAVGIGNVFSSLIHSVARNPSLAKQLFGYAI
LGFALTEAIALFALMMAFLILFVFX
>Chaetosphaeridium_globosum
MLEGAKLIGAGAATIALAGAAIGIGNVFSSLIQAVARNPSLAKQLFGYAI
LGFALTEAIALFALMMGFLILFVFX
