# Supplementary material for: PREP-Mt: predictive RNA editor for plant mitochondrial genes
Source: BMC Bioinformatics. 2005 Apr 12;6:96. doi: 10.1186/1471-2105-6-96 (PMC1087475; doi:10.1186/1471-2105-6-96)
Supplement: Additional File 6 — ccmB alignment in FASTA format [file 1471-2105-6-96-S6.fas]

>Arabidopsis_thaliana
MRRLFFELYYKLIFS--STPITSFSLFLLYIVVTPLMLGFEKDFLCHFHL
GLIWISLLFSFLS--ALFFRNEKEDGTLELYYLSTYC--LPKILLLQLVG
HWVIQISCVFCGFPMLQLLYQFGRSGMDWLNILLGSLVLTLLCGIHSCLA
LGI--TSSSGWNSLQNLTTLPTLLPLTVFCTSIETEWFHVLLLIGYFFLF
VSLFPISVSISLQDX----
>Brassica_napus
MRRLFFELYYKLIFS--STPITSFSLFLLYIVVTPLMLGFEKDFLCHFHL
GLIWISLLFSFLS--APFFRNEKEDGTLELYYLSTYC--LPKILLLQLVG
HWVIQISCVFCGFPMLQLLYQFGRSGMDWLNILLGSLVLTLLCGIHSCLA
LGI--TSSSGWNSLQNLTTLPTLLPLTVFCTSIETEWFHVLLLIGYFFLF
VSLFPILVSISLQDX----
>Oenothera_berteriana
MRRLFLELYYKQIFS--STPITSFSLFLLYIVVTPLMLGFEKDFLCHFHL
GLIWISLLFPFLS--APFFRNEKEDGTLELYYLSAYC--LPKILLLQLVG
HWVIQISCVFCGFPMLQLLYQFGRSGMDWLNILLGSLVLTLLCGIHSCLA
LGI--TSSSGWNSLQNLTTLPTLLPLTLFCTSIETEWFHVLLLIGYFFLF
VSLFPILVSISLQDX----
>Lycopersicon_esculentum
MRRLFLELYYKQIFS--STPITSFSLFLLYIVVTPLMLGFEKDFLCHFHL
GLIWISLLFSFLS--APFFRNEKEDGTLELYYLSAYC--LPKILLLQLVG
HWVIXISCVFCGFPMLQLLYQFGRSGMDWLNILLGSLVLTLLCGIHSCLA
LGI--TSSSGWNSLQNLTTLPTLLPLTVFCTSIETEWFHVLLLIGYFFLF
VSLFPILVSISLQDX----
>Beta_vulgaris
MRRLFFELYyKQiFF--STPITSFSlFLlYIVVTPLMLGFEKDFlCHFHL
GlIwIsLLFsFls--APFLRNEKEDGTLELYYLSAYC--LPKILLLQLVG
HwVIQIScVFCSFPMLQLLYQFGQSGMDRLNILLGSLVLTLlCGIHScLA
LGI--TSSSGWNSlQNLTTlPTlLPltVfcTSIETEWFHVLllIGYFflF
VSLFPIlVSISSQDX----
>Oryza_sativa
MRRLFLEQFYKQIFS--STPITSFFLFLLYIVVTPLMIGFEKDFLCYFHL
GLIWIPLLFSFLS--EPFFRNDKEFGTLELYYLSAYC--LPKILLLQLVG
HWVIQISCVFCAFPMLQLLYQFDRSGMDWLNILLGSLVLTLLCGIHSGLA
LGI--TSSSGWNSLQNLTTLPTLLPLTVFCTSIETEGFHVLLLIGYFFLF
VSLYPILVSISLQDX----
>Triticum_aestivum
MRRLFLEQFYKQIFS--STPITSFFLFLLYIVVTPLMIGFEKDFLCHFHL
GLIWISLLFSFLS--EPFFRNDKESGTLELYYLSAYC--LPKILLLQLVG
HWVIQISCVFCAFPMLQLLYQFDRSGMDWLNILLGSLVLTLLCGIHSCLA
LGI--TSSSGWNSLQNLTTLPTLLPLTVFCTSIETEGFHVLLLIGYFFLF
VSLYPILVSISLQDX----
>Marchantia_polymorpha
AFKIFLKLFYQHILLNLSTLITTFSLFLLYIVVTPLMIGFSKDFLCHFHL
GLIWICLLFSFLP--ERFFQNDFEDGTLELYYLSGYC--LQKILLSKLYG
HWVLQISGVFCSFPVLQLLYQFDQSKMNWFTIIIGSQIFTLMCGIHSCLA
LGI--TS-NGWNSLQNLTTLPTLLPLIVFCTSIETEWFHVILLMGYLLLF
LFFYPILVSITLQTLLAKX
>Chara_vulgaris
M-RLFFKLVWKEIVLNFHTVVTAFLLFLLYIAVTPLLIGFSTNLLFHFNL
GLIWMCILFSFLPNMDRLFQNDFEDGTLELYCLSGPSTRLQKILISQLLS
HWLLKIMAILLSFPVLQLLYHFQYSTVNCLTIVVGSLVFTLICGIHSCLT
LGLRSTDSRK-TSFFFFTTLPTLLPLILFCTSYQTEDEAMTLFMGYLLLF
FFCYPILVSITLRNLISQX
