# Supplementary material for: PREP-Mt: predictive RNA editor for plant mitochondrial genes
Source: BMC Bioinformatics. 2005 Apr 12;6:96. doi: 10.1186/1471-2105-6-96 (PMC1087475; doi:10.1186/1471-2105-6-96)
Supplement: Additional File 7 — ccmC alignment in FASTA format [file 1471-2105-6-96-S7.fas]

>Arabidopsis_thaliana
------MSVSLLQPSFLMSKTRSYAQILIGSWLFLTAMAIYLSLGVAPLD
FQQGGNSRILYVHVPVAWMSIIVYIATAINTFLFLLTKHPLYLCSSGTGI
EMGAFFTLFTLVTGGFWGRPMWGTFWVWDARLTSVFILFFIYLGALCFQK
LPVELASILICVGLIDIPIIKFSVNWWNTLHQPGSISRFGTSIHVSMLIP
ILSNFANFLFLTCILFVLETRLLILSFLESSITEEIEAREGIPKPSSLAL
FASMAEWLKRPTX
>Brassica_napus
------MSVPLLQPSFLMSKTRSYAQILIGSWLFLTAMAIYLSLGVAPLD
LQQGGNSRILYVHVPVAWMSIIVYIATAINTFLFLLTKHPLYLRSSGTGI
EMGAFFTLFTLVTGGFWGRPMWGTFWVWDARLTSVFILFFIYLGALCFQK
LSVELASILICVGLIDIPIIKFSVNWWNTLHQPGSISRFGTSIHVSMLIP
ILSNFANFLFLTCILFVLETRLLIPSFLESPITEEIEAREGIPKPSSLAC
IHGX---------
>Pisum_sativum
----MSLSLSLLQPSFLMSKTRSCALILIGSWLFLTAMAIYLSLWVAPLD
FQQGGNSRILYVHVPVAWMSILVYIATAINTFLFLLTKHPLFLRSSGTGI
EMGAFFTLFTLVTGGFWGRPMWGTFWVWDARLTSVFILFLIYLGALCFQK
LSVELASILICVGLIDIPIIKFSVNWWNTLHQPGSISRFGTSIHVSMLIP
ILSNFANFLLLTCILFVLETRLLILSFLESSLRYEIEAREGIAKPSLLPS
SNX----------
>Oenothera_berteriana
------MSLSLLQPFFFMSKTRSYAKIIIGSWLFLTAMAIYLSLWVAPLD
FQQGGNSRILYVHVPVAWMSILVYIATAINTFLFLLTKHPLFLRSSGTGI
EIGAFFTLFTLVTGGFWGKPMWGTFWVWDARLTSVFILFFIYLGALCFQK
LSVELASILICVGLIDIPIIKFSVNWWNTLHQPGSISRFDTSIHVSMLIP
ILSNFANFLFLTCILFVLETRLLILSFLESSLTEEIEAREGIPKPSSLAE
SLCIHGX------
>Beta_vulgaris
-----------------MSKTRNYAQILIGSWLFLTAMAIYLSLWVAPLD
FQQGGNSRILYVHVPVAWMSILVYIVTAINTFLFLLTKHPLFLRSSGTGI
EMGAFFTLFTLVTGGFWGRPMWGTFWVWDARLTSVFILLFIYLGALCFQK
LSVELASILICVGLIDIPIIKFSVNWWNTLHQPGSISRFGTSIHVSMLIP
ILSNFANFLFLTCLLFVIEIRLLILSFLESSLTEEIEAREGSLRAX----
-------------
>Oryza_sativa
------MSVSLLQPYFFMSKTKSYAQILIGSWLFLTAMAIYLSLWVAPPD
LQQGGNSRILYVHVPVAWMSIVIYIATAINSFLFLLTKHPLFLRSSGTGT
EIGAFFTLFTLVTGGFWGRPMWGTFWVWDARLTSVFILFFIYLGALCFQK
LSVELASILICVGLIDIPIIKFSVNWWNTLHQPGSISRFGTSIHVSMLIP
ILSNFANFLFFTCILFVLETRLLILSFLESSLTEEIEAREGIPLKTX---
-------------
>Triticum_aestivum
------MSVSLLQPYFFMSKTKSYAQILIGSWLFLTAMAIYLSLWVAPPD
LQQGGNSRILYVHVPVAWMSIVIYIATAINSFLFLLTKHPLFLRSSGTGT
EIGAFFTLFTLVTGGFWGRPMWGTFWVWDARLTSVFILFFIYLGALCFQK
LSVELASILICVGLIDIPIIKFSVNWWNTLHQPGSISRFGTSIHVSMLIP
ILSNFANFLFFTCILFVLETRLLILSFLESSLTEEIEAREGIPLKTX---
-------------
>Marchantia_polymorpha
------MYVPLLRPFFFMCCSFRYAQILIGFCWFLTAMAIYLSIWVAPSD
FQQGENYRIIYVHVPAAWMSLLIYIAMAISSVLFLLTKHPLFQLFSKTAA
KIGALFTLFTLVTGGFWGKPMWGTFWVWDARLTSVLILFFIYLGALRFQE
FSADVASIFICIGLINIPIIKFSVNWWNTLHQPSSISQFGTSIHISMLIP
IFLIFASFFFLTGIFFILETRQIILSFYFQRKSQX---------------
-------------
>Chara_vulgaris
MITHINIYLELLRPYSFMLYSRRCTSLIISICLFLTVMAIYLATWVVPSD
FQQGENYRIIYVHVPAAWMSLLIYIGMAISSVLFLVTRHPIFHLFSKISA
KIGALFTFFTLVTGSFWGKPMWGTFWVWDARNTSVLILLFIYLGALRFLF
FSADVASLFVCIGLINIPIMKFSVNWWNTLHQPSSISQFGTSIHVSMLIP
IFLMFTSFLLLTLIFLLIETRQFILSFYSYSIKNRLSHCESDX-------
-------------
