# Supplementary material for: PREP-Mt: predictive RNA editor for plant mitochondrial genes
Source: BMC Bioinformatics. 2005 Apr 12;6:96. doi: 10.1186/1471-2105-6-96 (PMC1087475; doi:10.1186/1471-2105-6-96)
Supplement: Additional File 8 — ccmFc alignment in FASTA format [file 1471-2105-6-96-S8.fas]

>Arabidopsis_thaliana
MVQLHNFFFFIIFMVVLCGTAAPVLLKWFVSRDVSTGAPFFNGTIIPILI
SLFSLLVYLHSRKIIRSMDGAKSGVLVRASRPILLPDIIGRSSSETRARK
ALFFFVPVLHFCLLESKGDFSYLESFCGVLCLLFFCTFFFLARDRSAKRE
RARRRKGQTLRPNGNEQRRNDKMRCSGHPHLDLERRVEGFGPLAFPVPPE
LGGACVGGVPPEIGLEALALPRSRQLMAMAVGHDYYQKVPMKMNISHGGV
CICMLGVLLSNTKKIQFTQRLPLGYELHMGKERCCLRGLDHLHGPTFHSI
CGNLMIYKSSLTNDRLMFEHDESLHADLLLINFPASYKNGKLEHFLHWWM
KNRKHNNFWLTMFPEKRYF---RERTSTAEVAIHTNLFTDLYALIGTGSS
RTGGWYTTIMKLPFIFFIWIGFMLASLGGLPSLLRQLQKDKLRWNX
>Brassica_napus
MVQLHNFFFFILFMVVLCGTAAPVLLKWFVSRDVSTGAPFFNGTIIPILI
SLFSLLVYLHSRKIIRSMDGAKSGVLVRASRPILLPDIIGRSSSETRARK
ALFFFVPVLHFCLLESKGDFSYLESFCGVLCLLFFCTFFFLARDRSAKRE
RARRRKGQTLRPNGNEQRRNDKMRCSGHPHLDLERRVEGFGPLAFPVPPE
LGGACVGGVPPEIGLEALALPRSRQLMAMAVGHDYYQKVPMKMNISHGGV
CICMLGVLLSNTKKIQFTQRLPLGSELHMGKERCCLRGLDHLHGPTFHSI
CGNLMIYKPSLTNDRLMFEHDESLHADLLLINFPASYKNGKLEHFLHWWM
KNRKHNNFWLTMFPEKRYF---RERTSTAEVAIHTNLFTDLYALIGTGSS
RTGGWYTTIMKLPFIFFIWIGFMLASLGGLPSLLRQLQKDKLRWNX
>Oenothera_berteriana
MVQLQNFFFFITSMVVLCGTAAPVLLKWFVSRDVSTGAPFFNGTIIPILI
LLFLLLVYLHSRKFIRSMDGAKSGVLVRASRPILLPDIIGRSSSETRARK
AAFRFVPVFHFLLLESKGDFSYFESFCGVLCLLFFLTFFSLPRDRSAKRE
RARRRKGQRLRPKGNEQGRNDKMRCSGHSHL--ERSVEGFGPVAFPVPPS
EGGACVGGVPPEIGLEALALSTSRQLM--AVGHDYYQKAPMKMNISHGGV
CIFMLGVLLSNTKKIQFTQRLPLGSELHMGKERCCLRGLDHLHGPTSHSI
CGNLMIYKPSLRNDRLMFEHDESLRADLLPINFPASYENGKVEHFLHRWV
KNREHNNFWLTMFPEKRYF---RESTSTTEVAIHTNLFTDLYALIGTGSS
RTGGWYTTIMKLPFIFFIWIGFMLASLGGLGSLLRQLQKDKLRWNX
>Beta_vulgaris
MVQLHNFFFFITFMVVLCGTAAPVLLKWFVSRDVSTGAPFFNGTLIPILI
SLFLLLVYLHSRKFIRSMDGVKSGVLVRASCPILLPDIIGRSSSETRARN
ALFCFVPILHFLLLEFKGDFPYLESFCGVLCLLFFCTFFSLPRDRSAKRE
RARRREGQTLRPNGNEQRRNEKRKCPGRPHL--ERRVEGFGPVAFPVPPS
SGGACMGGVLPEIGLEAPALPTSRQLM--AVGHDYYQKVNMKMNISHGGV
CIFMLGVLLSNTKKIQFTQRLPLGSELHMGKERCCLRGLDHLHGPTFHSI
CGNLMIYKPSLTNDRLIFEHDESLRADLLSINFWASYENGKLEHFLHRWM
KNREHPNFWLSMFPEKRYF---RETTSTTEVAIHTNLFTDLYALIGTGSS
RTGGWYTTIMKLPFLFFIWIGFLLASLGGSRSLLRQLQKEKLRWNX
>Oryza_sativa
MVQLQNFFFFITFMVVLCGTAAPVLLKWFVSRDVSTGASFFNGTIIPILI
SLFSFLVYLHSRKFIRSMDRAKSGVLVKASRPILLPDKIGRSSS---ARN
ALFCFVPVLHFFIIESMGDLSYLESFCGLLCLQFFCTLFSLPRDRSAKRE
RALRSKGQTLWPKGNEQ-QNDKMRCPGHPHI--ERRVEGFGPVAFPAPPL
SSGACLG--PPEIGLEALALPTSRLLM--AVGHDYYKKVKMNLSISHGGV
CIFMLGVLLSNTNKIQFTQRLPLGSELHMGKERCCLRGLDHLHGPTFHSI
CGNLMIYKPSPTSERFMFEHDESLRADLLPINFPASYENGKLEDFLHRWM
KNHEHKNFRFSMFPERRYFFSIRETRSTTEVAIHTNLFTDLYALIGTGSS
RTGGWYTTIMKLPFLFSIWIGFLLASLGGSRSLLRQLQKDKLHWNX
>Triticum_aestivum
MVQLQNFFFFITFMVVLCGTAAPVLLKWFVSRDVSTGASFFNGTIIPILI
SLFSFLVYLHLRKFIRSMDRAKSGVLVKASRPILLPDKMERSSS---ARN
ALFCFVPVLHFFIIESMGDLSYLESFCGLLCLQFFCTLFSLPRDRSAKRE
RALRSKGQTLRPKGNEQ-QNDKMRCPGHPHI--ERRVEGFGPVAFPAPPS
SSGACLGGVPPESGLEALALPTSRLLM--AVGHDYYKKVKMNLSISHGGV
CIFMLGVLLSNTNKIQFTQRLPLGSELHMGKERCCLRGLDHLHGPTFHSI
CGNLMIYKPSPTSERFMFEHDESLRADLLPINFPASYENGKLEDFLHRWM
KNHEHKNFWFSMFPERRYFFSIRETRSTTEVAIHTNLFTDLYALIGTGSS
RTGGWYTTIMKLPFIFSIWIGFLLASLGGSRSLLRQLQKDKLHWNX
