# Supplementary material for: PREP-Mt: predictive RNA editor for plant mitochondrial genes
Source: BMC Bioinformatics. 2005 Apr 12;6:96. doi: 10.1186/1471-2105-6-96 (PMC1087475; doi:10.1186/1471-2105-6-96)
Supplement: Additional File 9 — ccmFn alignment in FASTA format [file 1471-2105-6-96-S9.fas]

>Arabidopsis_thaliana
MSISIYEFFHYSLFLGLFVAFTYNKKQPPAFGAALAFWCILLSFLGLLFC
HISNNLSNYNVLTANALFFYQISGTWSNHEGSILLWCWILNFYGFFFCYR
GRPQSHNVLKQGGYRESLFFFFVLNFVKNSILSLLRYEQESGL--KNQLY
TPFVLRTLVDSELCSRRNRTFDGPALFYAPLYPERKIKN-PLDAWRFRGS
REGKRTHPLLHLARDDKERASSIDEQRIDGALGIALFFSFFLLASSDPFV
RNFFVCTEPLAELNPVLQDPILAIHPPCIYAGDVASAEGFGLCRSKMMNG
IVALHSPPMRKDAAEKNGTLLCSAGCVGSRITSELFTLKFKH-VG-AKCY
PALLLRSNRSPLMLLRRRFFAFSSFWAGARSHSTKRYX--------VDTG
REQAKRVVRNGKKETTTLPLCWTAGANTVVSDQDQEPIRIWILTCWWFLT
VGILLGSWWAYHELGWGGWWFWDPVENASFMPWVLATACIHSVILPFLHS
WTLFLNIVTFLCCVLGTFSIRSGLLASVHSFATDDTRGIFLWWFFLLMTG
IFMILFYQMKQQASVRRTYKKEMVVARSTLVHLRHSARAQPRPVMLWKNX
---------------------
>Brassica_napus
--MSIYEFFHYSLFLGLFVAFTYNKKQPPAFGAALAFWCILLSFLGLLFC
HISNNLSNYNVLTANAPFFYQISGTWSNHEGSILLWCWILNFYGFFFCYR
GRPQSHNVLKQGGHRESLFFFFFSNFVKNSILSLPRYEQESGL--KNQLY
TPFVLRTLVDSELRLRRNRTFDGPALFYAPLDPERKMSFAPLDAWRSRGS
REGKRTHPLLHLARDDKERASSIDEQRIDGALGIALFFSFFLSASSDPFV
RNFFVCTEPLAELNPVLQDPILAIHPPCIYAGDVASAEGFGLCRSKMMNG
IVALHSPPMRKDAAEKNGTLLCSAGCVGSCITSELFTLKFKH-VG-AKCY
PALLLRSNRSPLMLLRRRFFAFSSFWTGARSHSTKRYXSLLWAGALVDTG
REQAKRVVRNGKKETTTLPLCWTAGANTVVSDQDQEPIRIWILTCWWFLT
VGILLGSWWAYHELGWGGWWFWDPVENASFMPWVLATACIHSVILPLLHS
WTLFLNIVTFLCCVLGTFSIRSGLLASVHSFATDDTRGIFLWWFFLLMTG
ISMILFYQMKQQASVRRTYKKEMVVARSTLVHLRHSARAQPRPVMLWKNX
---------------------
>Oenothera_berteriana
--MSIVELFHYSLFLGLFVAFTYNKKEPPAFGAALAFWCILLSFLGLLFC
HISNNNSNYNVLTANAPFFYQISGTWSNHEGSILLWCWILSFYGFLLCYR
GRPQSHNVSKRGGYRETFFYFFVLNFVKNFILSLLCYEQKTLA--VPQLY
TPFVLRTLVDSELCSRRNRTFDGPALFYAPLYPERKMSFAFLGARLPVVR
GEGKRTYLLLHLARDDKERASSIDEQRIDGALGIALFFSFFLLASSDFFV
XNFFVCTEPLAELNPVLQDPILAIHPPCIYAGDVASAMGFCLCRSKMMNG
IVALHSPPMWKDAAEKNGRLLCSAGCVGFRITSELFTLKFKD-VG-AKCY
PALLLRSNRSPLMLLRRRFFAFSLLWTGA----------------LVDTG
REQAKRVVRNGKKDTATSPLSWTAGANTVVSDQDQEPIRIWILTCWCFLN
VGILLGSWWAYHELGWGGWWFWDPVENASFMPWVLATACIHSVILPLLHS
CTLLINIVTFLCCVLGTFSIRSGLLASVHSFATDDTRGIFLWRFFLLMTG
ISMILFSQMKQQASVRRTYQKEMVVARSTLVHLRHSARAQPRPQLLWKNX
---------------------
>Beta_vulgaris
--MSIYELFHYSLFLGLFIAFTYNKKQPPAFGAALAFWCILLSFLGLLFC
HISNNLSNYNILTANAPFFYQISGTWSNHEGSILLWCWILSFYGFLFCYR
GRSQSHNVSKRGGHRESLLFSFVLNFVKNSILSLPRYEQKSRVLHEPQLY
TLFVLRTLVDSELCSRRNRTFDGPALFYV--YPERKMSFAFLGARRSRGS
REGKRTHPLLHLARDDKERASSIDEQRIDGALGIAFFFFLFLLASSDPFV
RNFFVCTEPLAELNPVLQDPILAIHPPCIYAGDVASAMGFGLCRSKMMNG
IVALHSPPMRKDVAEKNGTLLCSAGCVGSRITSELFTLKFKH-VG-AKCY
PALLLRSKRSLLMLLRRRFFAFSSLWTRA----------------LVDTG
RERAKRFFRNGKKKTTTLPLCWTAGANTVVSDQDQEPIRIWILTCWCFLT
VGILLGSWWAYHELGWGGWWFWDPVENASFMPWVLATACIHSVILPLLHS
WTLFLNIVTFLCCVLGTFSIRSGLLASVHSFATDDTRGIFLWRFFLLMTG
ISMILFSQMKQQASVRRTYKKEMVVARSTLVHLRHLARAQPRPLMLWKNX
---------------------
>Oryza_sativa
--MSINEFSHYLLFLGLFVAFTYNKKQPPAFGAALAFWCILLSFLGLLFC
HIPNNLSNYNVLTGNASFFYQISGAWSNHEGSILLWCWIPSFYGFLFCYR
GRPQSHNVSKRRGYRETFIFSFVSNFVKNSILSL---QQKSGA--APQLY
TPFVRRTFVDSELCSQSKRPFNGPALFNAPLDPVLKMSFAFLGAGRSRGS
REGKRTNLLLHLARDEKERASSIDEQQIDGALAIALFFSFFLLASSDPFV
RNFFVCTEPLAELNPVLQDPILAIHPPCIYAGDVASAMGFGLCRSKMMNG
IVALHSPPMRKDAAEKNGTLLCFAGCVGSHIRSSLFTRSFKHFVGGA---
PALLLRSNRSLLMLLRRRFFAFSSLWTGA----------------LMDTG
REQAKRVVRNGKKDTTTSPLCWTAGANTVVSDQDQEPIRIWILTCWLFLT
VGISLGSWWAYHELGWGGWWFWDPVENASFMPWVLATACIHSVILPLLHS
WTLLLNILTFLCCVLGTFSIRSGLLASVHSFATDDTRGRFLWWFFLLITG
ISMTLFYQMKQEASVRRTYKKEMVVARSTLVHLRHSARAQPRPVMLWKNL
AYCWAGYSEPATGCRISSRPX
>Triticum_aestivum
--MSINEFSHYSLFLGLFVAFTYNKKQPPAFGAALAFWCILLSFLGLLFC
HISNNLSNYNVLTANAPFFYQISGTWSNHEGSILLWCWILSFYGFLFCYR
GRPQSHNVSKRRGYRETLIFFFVLNFVKNSILSL---QQKSWA--APQLY
TPFVRRTLVDSELCSQSKRPFNGPALFNAPLDPVLKMSFALLGAGRSRGS
REGKRTNLLLHLARDEKERASSIDEQQIDGALGIALFFSLFLLASSDPFV
RNFFVCTEPLAELNPVLQDPILAIHPPCIYAGDVASAMGFGLCRSKMMNG
IVALHSPPMRKDAAEKNGTLLCSAGCVGSHIRSSLFTRSFKHFVGGA---
PALLLRSNRSLLMQLRRRFFAFSSLWTGA----------------LMDTG
REQAKRVVRNGKKDTTTSPLCWTAGANTVVSDQDQEPIRIWILTCWLFLT
VGISLGSWWAYHELGWGGWWFWDPVENASFMPWVLATACIHSVILPLLHS
WTLLLNILTFLCCVLGTFSIRSGLLASVHSFATDDTRGRFLWWFFLLITG
ISMTLFYQMKQEASVRRTYKKEMVVARSTLVHLRHSARAQPRPVMLCYGR
IX-------------------
