# Supplementary material for: PREP-Mt: predictive RNA editor for plant mitochondrial genes
Source: BMC Bioinformatics. 2005 Apr 12;6:96. doi: 10.1186/1471-2105-6-96 (PMC1087475; doi:10.1186/1471-2105-6-96)
Supplement: Additional File 10 — cob alignment in FASTA format [file 1471-2105-6-96-S10.fas]

>Arabidopsis_thaliana
M-TIRNQRFSLLKQPISSTLNQHLVDYPTPSNLSYWWGFGPLAGICLVIQ
IVTGVFLAMHYTPHVDLAFNSVEHIMRDVEGGWLLRYMHANGASMFFIVV
YLHIFRGLYYASYSSPREFVWCLGVVIFLLMIVTAFIGYVLPWGQMSFWG
ATVITSLASAIPVVGDTIVTWLWGGFSVDNATLNRFFSLHYLLPFILVGA
SLLHLAALHQYGSNNPLGVHSEMDKIAFYPYFYVKDLVGWVAFAIFFSIW
IFYAPNVLGHPDNYIPANPMSTPPHIVPEWYFLPIYAILRSIPDKAGGVA
AIALVFICLLALPFFKSMYVRSSSFRPIYQGMFWLLLADCLLLGWIGCQP
VEAPFVTIGQISSLVFFLFFAITPILGRVGRGIPNSYTDETDHTX-----
---------
>Brassica_napus
M-TIRNQRFSLLKQPISSTLNQHLVDYPTPSNLSYWWGFGSLAGICLVIQ
IVTGVFLAMHYTPHVDLAFNSVEHIMRDVEGGWLLRYMHANGASMFFIVV
YLHIFRGLYYASYSSPREFVWCLGVVIFLLMIVTAFIGYVLPWGQMSFWG
ATVITSLASAIPVVGDTIVTWLWGGFSVDNATLNRFFSLHYLLPFILVGA
SLLHLAALHQYGSNNPLGVHSEMDKIAFYPYFYVKDLVGWVAFAIFFSIW
IFYAPNVLGHPDNYIPANPMSTPPHIVPEWYFLPIYAILRSIPDKAGGVA
AIALVFICLLALPFFKSMYVRSSSFRPIYQGMFWLLLADCLLLGWIGCQP
VEAPFVTIGQISSLVFFLFFAITPILGRVGRGIPNSYTDETDHTX-----
---------
>Cucumis_sativus
M-TKRKQRFSLLKQPISSTLNQHLIDYPTPSNLSYWWGFGSLAGLCLVIQ
IVTGLFLAMHYTPHVDLAFNSVEHIMRDVSGGWLLRYMHANGASMFFIVV
YLHIFRGLYYASYSSPREFVWCLGVIIFLLMIVTAFIGYVLPWGQMSFWG
ATVITSLASAIPVVGDTIVTWLWGGFSVDNATLNRFFSLHYLLPFLLAGA
SLLHLAALHQYGSNNPLGVHSEMDKIAFYPYFYVKDLVGWVAFAIFFSVW
IFYAPNVLGHPDNYIPANPMSTPPHIVPEWYFLPIYAILRSIPDKAGGVA
AIALVFICLLALPFSKSMYVRSSSFRPIYQGLFWLLLADCLLLGWIGCQP
VEAPFVTMGQISSFLFFFFFAITPILGRVGRGIPNSYTGX----------
---------
>Oenothera_sp.
MATIRNQRFSLLKQPISSILNQHLIDYPTPSNLSYWWGFGSLAGICLVIQ
IVTGVFLAMHYTPHVDLAFNSVEHIMRDVEGGWLLRYMHANGASMFFIVV
YLHTFRGLYYASYSSPREFVWCLGVVIFLLMIVTAFIGYVLPWGQMSFWG
ATVITSLASAIPVVGDTIVTWLWGGFSVDNATLNRFFSLYHLLPFILVGA
SLLHLAALHQYGSSNPLGVHSEMDKISFYPYFYVKDLVGWVAFAIFFSIW
IFYAPNVLGHPDNYIPANPMSTPPHIVPEWYFLPIYAILRSIPDKAGGVA
AIALVFICLLALPFFKDMYVRSSSFRPIYQGIFWLLLADCLLLGWIGCQP
VEAPFVTIGQISSIVFFLFFAITPILGRVGRGIPNSYTDETDHTX-----
---------
>Vitis_vinifera
M-TIRNQRFSLLKQPISSTLNQHLIDYPTPSNLSYWWGFGSLAGICLVIQ
IVTGVFLAMHYTPHVDLAFNSVEHVMRDVEGGWLLRYMHANGASMFFIVV
YLHIFRGLYYASYSSPREFVWCLGVVIFLLMIVTAFIGYVLPWGQMSFWG
ATVITSLASAIPVVGDTIVTWLWGGFSVDNATLNRFFSLHYLLPFILVGA
SLLHLAALHQYGSNNPLGVHSEMDKISFYPYFYVKDLVGWVAFAIFFSIW
IFYAPNVLGHPDNYIPANPMSTPPHIVPEWYFLPIYAILRSIPDKSGGVA
AIALVFICLLALPFFKSMYVRSSSFRPIYQGIFWLLLADCLLLGWIGCQP
VEAPFVTIGQISSFVFFLFFAITPILGRVGRGIPNSYTDETDHTX-----
---------
>Nicotiana_tabacum
M-TIRNQRLSLLKQPISSILNQHLIDYPTPSNLSYWWGFGSLAGICLVIQ
IVTGVFLAMHYTPHVDLAFNSVEHIMRDVEGGWLLCYMHANGASMFFIVV
YLHIFRGLYYASYSSPREFVWCLGVVIFLLMIVTAFIGYVLPWGQMSFWG
ATVITSLASAIPVVGDTIVTWLWGGFSVDNATLNRFFSLHYLLPFILVGA
SLLHLAALHQYGSNNPLGVHSEMDKIAFYPYFYVKDLVGWVAFAIFFSIW
IFYAPNVLGHPDNYIPANSMSTPPHIVPEWYFLPIYAILRSIPDKAGGVA
AIALVFICLLALPFFKSMYVRSSSFRPIYQGIFWLLLADCLLLGWIGCQP
VEAPFVTIGQISSLVFFLFFAITPILGRVGRGIPNSYTDETDHTX-----
---------
>Solanum_tuberosum
M-TIRNQRLSLLKQPISSILNQHLIDYPTPSNLSYWWGFGSLAGICLVIQ
IVTGVFLAMHYTPHVDLAFNSVEHIMRDVEGGWLLRYMHANGASMFFIVV
YLHIFRGLYYASYSSPREFVWCLGVVIFLLMIVTAFIGYVLPWGQMSFWG
ATVITSLASAIPVVGDTIVTWLWGGFSVDNATLNRFFSLHYLLPFILVGA
SLLHLAALHQYGSNNPLGVHSEMDKIAFYPYFYVKDLVGWVAFAIFFSIW
IFYAPNVLGHPDNYIPANPMSTPPHIVPEWYFLPIYAILRSIPDKVGGVA
AIALVFICLLALPFFKSMYVRSSSFRPIYQGIFWLLLADCLLLGWIGCQP
VEAPFVTIGQISSLVFFLFFAITPILGRVGRGIPNSYTDETDHTX-----
---------
>Beta_vulgaris
M-SLRNQRFSVLKQPIFSTLNQHLIDYPTPSNISYWWGFGSLAGICLVIQ
IVTGVFLAMHYTPHVDLAFNSVEHIMRDVEGGWLLRYMHANGASMFFIVV
YLHIFRGLYYASYSSPREFVWCLGVVIFLLMIVTAFIGYVLPWGQMSFWG
ATVITSLASAIPVVGDSIVTWLWGGFSVDNATLNRFFSLHYLLPFILVGA
SLLHLAALHQYGSNNPLGVHSEMDKIAFYPYFYVKDLVGWVAFAIFFSFW
IFYAPNVLGHPDNYIPANPMSTPPHIVPEWYFLPIYAILRSIPDKSGGVA
AIALVFICLLALPFFKSMYVRSSSFRPIYQGLFWLLLADCLLLGWIGCQP
VEAPFVTIGQISSFLFFLFFAITPILGRVGRRIPNSYMDETENTX-----
---------
>Oryza_sativa
M-TIRNQRFSLLKQPIYSTLNQHLIDYPTPSNLSYWWGFGSLAGICLVIQ
IVTGVFLAMHYTPHVDLAFNSVEHIMRDVEGGWLLRYMHANGASMFFIVV
YLHIFRGLYYASYSSPREFVWCLGVVIFLLMIVTAFIGYVLPWGQMSFWG
ATVITSLASAIPVVGDTIVTWLWGGFSVDNATLNRFFSLHYLLPFILVGA
SLLHLAALHQYGSNNPLGVHSEMDKIAFYPYFYVKDLVGWVAFAIFFSIW
IFFAPNVLGHPDNYIPANPMSTPPHIVPEWYFLPIYAILRSIPDKAGGVA
AIALVFISLLALPFFKEMYVRSSSFRPIYQGIFWLLLADCLLLGWIGCQP
VEAPFVTIGQISSFFFFLFFAITPILGRVGRGIPKYYTDETHRTGSVSX-
---------
>Triticum_aestivum
M-TIRNQRFSLLKQPIYSTLNQHLIDYPTPSNLSYWWGFGSLAGICLVIQ
IVTGVFLAMHYTPHVDLAFNSVEHIMRDVEGGWLLRYMHANGASMFFIVV
YLHIFRGLYYASYSSPREFVWCLGVVIFLLMIVTAFIGYVLPWGQMSFWG
ATVITSLASAIPVVGDTIVTWLWGGFSVDNATLNRFFSLHYLLPFILVGA
SLLHLAALHQYGSNNPLGVHSEMDKIAFYPYFYVKDLVGWVAFAIFFSIW
IFFAPNVLGHPDNYIPANPMSTPPHIVPEWYFLPIYAILRSIPDKAGGVA
AIALVFISLLALPFFKEMYVRSSSFRPIYQGIFWLLLADCLLLGWIGCQP
VEAPFVTIGQISSVFFFLFFAITPILGRVGRGIPKYYTDETHRTGSFWPX
---------
>Marchantia_polymorpha
----MARRLSILKQPIFSTFNNHLIDYPTPSNISYWWGFGSLAGLCLVIQ
ILTGVFLAMHYTPHVDLAFLSVEHIMRDVKGGWLLRYMHANGASMFFIVV
YLHFFRGLYYGSYASPRELVWCLGVVILLLMIVTAFIGYVLPWGQMSFWG
ATVITSLASAIPVVGDTIVTWLWGGFSVDNATLNRFFSLHYLLPFIIAGA
SILHLAALHQYGSNNPLGINSSVDKIAFYPYIYVKDLVGWVAFAIFFSIF
VFYAPNVLGHPDNYIPANPMSTPAHIVPEWYFLPVYAILRSIPNKLGGVA
AIGLVFVSLLALPFINTSYVRSSSFRPIHQKFFWLLVADCLLLGWIGCQP
VEAPYVTIGQIASVGFFFYFAITPILGKCEARLIKNSNACEARSVLASFL
TSIGLLWWX
>Chara_vulgaris
----MARRLSILKQPIFSTFNNHLVDYPSPSNLSYWWGFGSLAGICLVIQ
IITGIFLAMHYTPHVDLAFYSVEHIMRDVQGGWLLRYMHANGASMFFIVV
YLHIFRGLYYGSYASPRELVWCLGVVILLLMIVTAFIGYVLPWGQMSFWG
ATVITSLASAIPVVGDTIVTWLWGGFSVDNATLNRFFSLHYLLPFIIAGA
SILHIAALHQYGSNNPLGINSSVDKIAFYPYFYVKDLVGWVAFAIFLSIF
VFYAPNVLGHPDNYIPANPMSTPAHIVPEWYFLPIYAILRSIPNKLGGVA
AIGLVFVSLFALPFINTSYVRSSTFRPIHQKLFWLLVADCLLLGWIGCQP
VEAPYVTIGQIASVFFFLYFAITPFLGKLEAKLIKNHCAX----------
---------
>Chaetosphaeridium_globosum
----MTRRLSILKQPILSTFTDHLVDYPSPSNLSYWWGFGSLAGICLIIQ
ILTGIFLAMHYTPHVDLAFLSVEHIMRDVKGGWLLRYMHANGASMFFIVV
YLHIFRGLYYGSYASPREFLWCIGVVILLLMIITAFIGYVLPWGQMSFWG
ATVITSLASAIPVVGDSIVTWLWGGFSVDNATLNRFFSLHYLLPFIIAGA
SLVHLAALHQYGSNNPLGVNSSVDKISFYPYFYVKDLVGWVTFAIFFSIF
VFYAPNALGHPDNYIPANPMSTPAHIVPEWYFLPVYAILRSIPNKLAGVA
AIALVFLSLFALPFINTSYVRSSSFRPIYRKLFWLLAADCLLLGWIGCQP
VEAPYVAIGQLASVFFFVYFAMVPLLGKLENKLILNRX------------
---------
