# Supplementary material for: PREP-Mt: predictive RNA editor for plant mitochondrial genes
Source: BMC Bioinformatics. 2005 Apr 12;6:96. doi: 10.1186/1471-2105-6-96 (PMC1087475; doi:10.1186/1471-2105-6-96)
Supplement: Additional File 13 — cox3 alignment in FASTA format [file 1471-2105-6-96-S13.fas]

>Arabidopsis_thaliana
-MIESQRHSYHLVDPSPWPISGSLGALATTVGGVMYMHSFQGGARLLSLG
LIFILYTMFVWWRDVLRESTLEGHHTKVVQLGLRYGFILFIVSEVMFFFA
FFWAFFHSSLAPAVEIGGIWPPKGIEVLDPWEIPFLNTLILLSSGAAVTW
AHHAILAGKEKRAVYALVATVLLALVFTGFQGMEYYQAPFTISDSIYGST
FFLATGFHGFHVIIGTLFLIICGIRQYLGHLTKEHHVGFEAAAWYWHFVD
VVWLFLFVSIYWWGGIX
>Brassica_napus
-MIESQRHSYHLVDPSPWPISGSLGALATTVGGVMYMHSFQGGARLLSLG
LIFLLYTMFVWWRDVLRESTLEGHHTKVVQLGLRYGFILFIVSEVMFFFA
FFWAFFHSSLAPAVEIGGIWPPKGIGVLDPWEIPFLNTLILLSSGAAVTW
AHHAILAGKEKRAVYALVATVLLALVFTGFQGMEYYQAPFTISDSIYGST
FFLATGFHGFHVIIGTLFLIICGIRQYLGHLTKEHHVGFEAAAWYWHFVD
VVWLFLFVSIYWWGGIX
>Olea_europaea
-MIESQRHSYHLVDPSPWPISGSLGALATTVGGVMYMHSFQGGATLLSLG
LIFLLYTMFVWWRDVLRESTLEGHHTKVVQLGLRYGFILFIVSEVMFFFA
FFWAFFHSSLAPTVEIGGIWPPKGIGVLDPWEIPFLNTLILLSSGAAVTW
AHHAILAGKEKRAVYALVATVLLALVFTGFQGMEYYQAPFTISDSIYGST
FFLATGFHGFHVIIGTLFLIICGIRQYLGHLTKEHHVGFEAAAWYWHFVD
VVWLFLFVSIYWWGGIX
>Solanum_tuberosum
-MIESQRHSYHLVDPSPWPISGSLGALATTVGGVMYMHSFQGGATLLSLG
LIFILYTMFVWWRDVLRESTLEGHHTKVVQLGLRYGFILFIVSEVMFFFA
FFWAFFHSSLAPTVEIGGIWPPKGIGVLDPWEIPFLNTLILLSSGAAVTW
AHHAILAGKEKRAVYVLVVTVLLALVFTGFQGMEYYQAPFTISDSIYGST
FFLATGFHGFHVIIGTLFLIVCGIRQYLGHLTKEHHVGFEAAAWYWHFVD
VVRLFLFVSIYWWGGIX
>Beta_vulgaris
-MIESQRHSFHLVDPSPWPISGSLGALATTVGGVMYMHSFQGGATLlSLG
LIFILYTMFVWWRDVLRESTLEGHHTKVVQLGLRYGFILFiVSEVMFFFA
FFWAFfHSSLAPAVEIGGIWPPKGIWVLDPwEIPFLNTLILLSSGAAVTW
AHHAILAGKQKRAVYALVATVLLALVFTGFQGMEYYEAPFTISDSIYGST
FFLATGFHGFHVIIGTLFLIICGIRQYFGHLTKEHHVGFEAAAWYWHFVD
VVWLFLFVSIYWWGGIX
>Magnolia_grandiflora
-MIESQRHSYHLVDPSPWPISGSLGALATTVGGVMYMHSFQGGATLLSLG
LIFILYTMFVWWRDVLRESTLEGHHTKVVQLGLRYGFILFIVSEVMFFFA
FFWAFFHSSLAPTVEIGGIWPPKGIGVLDPWEIPFLNTLILLSSGAAVTW
AHHAILAGKEKRAVYALVATVLLALVFTGFQGMEYYQAPFTISDSIYGST
FFLATGFHGFHVIIGTLFLIICGIRQYLGHLTKEHHVGFEAAAWYWHFVD
VVWLFLFVSIYWWGGIX
>Elymus_sibiricus
-MIESQRHSYHLVDPSPWPISGSLGALATTVGGVMYMHSFQGGATLLSLG
LIFLLYTMFVWWRDVLRESTLEGHHTKAVQLGLRYGFILFIVSEVMFFFA
FFWAFFHSSLAPTVEIGGIWPPKGIGVLDPWEIPLLNTLILLSSGAAVTW
AHHAILAGKEKRAVYALVATVLLALVFTGFQGMEYYQAPFTISDSIYGST
FFLATGFHGFHVIIGTLFLIVCGIRQYLGHLTKKHHVGFEAAAWYWHFVD
VVWLFLFVSIYWWGGI-
>Oryza_sativa
-MIESQRHSYHLVDPSPWPISGSLGALATTVGGVMYMHSFQGGATLLSLG
LIFLLYTMFVWWRDVLRESTLEGHHTKAVQLGPRYGSILFIVSEVMFLFA
FFWASSHSSLAPTVEIGGIWPPKGIGVLDPWEIPLLNTPILPSSGAAVTW
AHHAILAGKEKRAVYALVATVSLALVSTGFQGMEYYQAPSTISDSIYGST
FFLATGFHGFHVIIGTLFLIVCGIRQYLGHLTKKHHVGFEAAAWYWHFVD
VVWLFPFVSIYWWGGIX
>Triticum_aestivum
-MIESQRHSYHLVDPSPWPISGSLGALATTVGGVMYMHSFQGGATLLSLG
LIFILYTMFVWWRDVLRESTLEGHHTKAVQLGLRYGFILFIVSEVMFFFA
FFWAFFHSSLAPTVEIGGIWPPKGIGVLDPWEIPLLNTLILLSSGAAVTW
AHHAILAGKEKRAVYALVATVLLALVFTGFQGMEYYQAPFTISDSIYGST
FFLATGFHGFHVIIGTLFLIVCGIRQYLGQMTKKHHVGFEAAAWYWHFVD
VVWLFLFVSIYWWGGIX
>Marchantia_polymorpha
MSV-SQKHPFHLVDPSPWPLLGSLGALASTIGGVMYMHSFTGGGTLLCLG
LGMILYTMFVWWRDVIRESTYEGHHTFVVQLGLRYGIILFIVSEVMFFLA
FFWAFFHSSLAPTVEIGAIWPPKGISVLDPWGIPFLNTLILLSSGAAVTW
AHHAILAGLKQQAVYALIATVFLALVFTGFQGIEYIEAPFTISDGIYGST
FFLATGFHGFHVIIGTIFLIICGIRQYLGHFTPKHHFGFEAAAFYWHFVD
VVWLFLFVSIYWWGGNX
>Chara_vulgaris
MSMSSQKHPYHLVDPSPWPIFGSLGALASTIGGVMYMHSYTGGTLCLSLG
LGMILYTMFVWWRDVIRESTYEGYHTSVVQVGLRYGMILFIVSEVMFFVA
FFWAFFHSSLAPTVEIGAIWPPKGIDVLDPWGIPFLNTLILLSSGAAVTW
AHHAILAGLKQQALYGILATILLALVFTAFQGMEYVEAPFTISDGIYGST
FFLATGFHGFHVIVGTIFLIICCVRQYMGHFTRRHHFGFEAAAWYWHFVD
VVWLFLFVSIYWWGGNX
>Chaetosphaeridium_globosum
--MNTQKHGYHLVDPSPWPFFGSLSALATVLGATLYMHSFVGGAELLSLG
LVSVMYTMFVWWRDVVRESTYQGHHTSVVQIGLRYGMILFIVSEIMFFVA
FFWAFFHSSLAPTVEIGAVWPPKGISVLDPWAIPFLNTVILLSSGAAVTW
AHHAMLAGLRDQTIVALIATIVLAAIFTGFQAMEYLEAPFTISDGIYGST
FFLATGFHGFHVIIGTIFLIVCAVRAWLGHFTKKHHFGFEAAAWYWHFVD
VVWLFLFVSIYWWGGAX
