# Supplementary material for: PREP-Mt: predictive RNA editor for plant mitochondrial genes
Source: BMC Bioinformatics. 2005 Apr 12;6:96. doi: 10.1186/1471-2105-6-96 (PMC1087475; doi:10.1186/1471-2105-6-96)
Supplement: Additional File 14 — matR alignment in FASTA format [file 1471-2105-6-96-S14.fas]

>Arabidopsis_thaliana
----GLKFRPLTVVLPIEKIMKEAIRMVLEFIYDPEFPDTSHFRSGQGCH
SVLRRIKEEWGISRWFLEFDIRKCFHTIDRHRLIXILKEEIDDPKFFYFI
QKVFSAGRLVGVERGPYSVPHSVLLSALLGNIYLHKLDQEIGRIRQKYEI
PIVQRVRSVLLRTGRRIDDQENPGEEASFNAPQDNRAIIVGSVKSMQRKA
AFHSLVSSWHTPPTSTLRLRGDQKRPFVFPPSSALAVFLNKPSSLLCAAF
LIEAAGLTPKAEFYGGERC--NNNWAMRDLLKYCKRKGLLIELGGEAILV
IRSERGLARKQAPL-KTH-YLIRICYARYADDLLLGIVGAVELLIEIQKR
IAHFLQSGLNLWVGSAGSTTIAARSTVEFLGTVIREVPPRTTPIQFLREL
EKRLRVKHRIHITACHLRSAIHSKFRNLGDSIPIKQLTKGMSKTGSLQDG
VQLAETLGTAGVRSPQVSVLWGTVKHIRQG-SRGISFLHSSGRSNASSDV
QQVVSRSGTHARKLSLYTPPGRKAAGEGGGHWAGSISSEFPIKIEAPIKK
ILRRLRDRGIISRRRPWPIHVACLTNVSDEDIVNWFAGIAISLLSYYRCC
DNLYQVRTIVDYQIRWSAIFTLAHKHKSSAPNIILKYSKDLNIVNQEGGK
ILAEFPNSIELGKLGPGQDLNKKEHSTTSLVX--------------
>Brassica_napus
RKKEGLKFRPLTVVLPIEKIMKEAIRMVLESIYDPEFPDTSHFRSGQGCH
SVLRRIKEEWGISRWFLEFDIRKCFHTIDRHRLIQILKEEIDDPKFFYSI
HKVFSAGRLVGVERGPYSVPHSVLLSALLGNIYLHKLDQEIGRIRQKYEI
PIVQRVRLVLLRTGRRIDDQENPGEEASFNAPQDNRAIIVGSVKSMQRKA
AFHSLVSSWHTPPTSTLRLRGDQKRPFVFPPSSALAVFLNKPSSLLCAAF
LIEAAGLTPKAEFYGGERC--NNNWAMRDLLKYCKRKGLLIELGGEAILV
IRSERGLARKQAPL-KTH-YLIRICYARYADDLLLGIVGAVELLIEIQKR
IAHFLQSGLNLWVGSAGSTTIAARSTVEFLGTVIREVPPRTTPIQFLREL
EKRLRVKHRIHITACHLRSAIHSKFRNLGDSIPIKQLTKGMSKTGSLQDG
VQLAETLGTAGVRSPQVSVLWGTVKHIRQGVPRGISFLHSSGRSNASSDV
QQVVSRSGTHARKLSLYTPPGRKAAGEGGGHWAGSISSEFPVKIEAPIKK
ILRRLRDRGIISRRRPWPIHVACLTNVSDEDIVNWFAGIAISLLSYYRCC
DNLYQVRTIVDYQIRWSAIFTLAHKHKSSARNIILKYSKDLNIVNQEGGK
ILAEFPNSIELGKLGPGQDLNKKEHSTTSLVX--------------
>Glycine_max
RKKEGLKFRPLTVVLPIEKIMKEAIRMVLEFIYDPEFPDTSHFRSGRGRY
SALRRIKEEWGTSRWFLEFDIRKCFHTIDRHRLISIFKEEIDDPKFFYFI
HKVFSAGRLVGGEKGPYSVPHSVLLSALLGNIYLHKLDQEIGRIRQKYEI
P---RIRSVLLRTGR-IDDQENSGEEASFNAPQDNRAIIVGRVKSIQRKA
AFHSLVSSWHTPPTSTPRRRGDQKTPFVFPPSSALAAFLNKPSSLLCAAF
LIEAAGLTPKAEFYGRE-CFYYNNWAMRDLIKYCKRKGLLIELGGEARLV
IRSERGLARKLAPFKKNH-YFIRICYVRYADDLLLGIVGAVELLIEIQKR
IAHFLQSGLNLWVGSAGSTTIAARSTVEFLGTVIREVPPRTTPIQFLREL
EKRLRVKHRIHITVCHLRSAIHSKFRNLGNSLPIKQLTKGMSETGSLLDG
VPLAETLGTAGVRSPQVSVLWGTVQHIWQG-SRGISLLHSSGRSNAPSDV
QEAVARSGMSVRKLSLYTPAGRKAAGEGGGHWAGSISSEFPIQIEAPIKK
ILRRLRDRGIISRRRPWPIHVACLTNVSDGDIVNWFAGIAISLLSYYRCC
DNLYQVRTIVDYQIRWSAIFTLAHKHKSSARHIILKYSKDLNIVNQEGGK
TLAEFPNSIELGKLGPGQDPNNKEHSTTSLVVFFLLVAMRTGVYLX
>Oenothera_berteriana
----GLKFRLLTVVLPIEKIMKEAIRMVLEFIYDSEFPDTSHFRSGRGCH
SALRRIKEEWGTSRWFLEFDIRKCFHTIDRHRLISIFKEEIDDPKFFYSI
QKVFFAGRLVGGQKGPYSVPHSVLLSPLLGNIYLHKLDQEIGRIRQKYEI
PIVQRIRSVLLRTGR-IDDQKNSGEEASFNAPQDNRAIIVGRVKSIQRKA
AFHSLISSWHTPPTSTPRLRGDQKRPFVFPPSSALAAFLNKPSSLLCAAF
LIESAGFSPQAEFDGRERC--NNNWAMRDLIKYCKRKGLLIELGGEAILV
IRSERRLARKLAPL-KTQ-TFIRICYARYADDLLLGIVGAVELLIEIQKR
IAHFLQSGLNLGVGSAGSTTIAARSTVEFLGTVIREVPPRTTPNKFLRDV
EKRLRVKHRIHITACHLRSAIHSKFRNLELSIPIKELTKGMSGTGSLLDG
VQLVETLGTAGVISPKVSVLWGTVKHIRQG-SRGISLLHSSGRSKVPSDL
QQAVSRSGMSVQKLSLYTPAGRKAAGEGGGHWTGSISSEFPIRIEAPIKK
ILRRLRDRGLISRRRPWPIHVACLTNVSDGDIVNWFAGIAISLLSYYRCC
DNLYQVRTIVDYQIRWSAIFTLAHKHKSSTRNIILKYSKDSNIVNQEGGK
PLAEFPKSIELGKLGPGQDPNNKEHSNTSLVX--------------
>Solanum_tuberosum
----GLKFRPLTVVLPIERIMKEAIRMVLESIYDLEFPDTSHFRPGRGFH
SVLRRIKEEWGTSRRFLEFDIRKCFHTIDRHRLISIFKEEIDDPKFFYFI
HKVFSAGRLVGGEKGPYSVPHSVLLSALLGNIYLHKLDQEIGRIRQKYEI
PIVQRIRLVLLRTGR-IDDQEKSSEEASFNAPQDNRAIIVGRLKSIQRKA
AFHSLVSSWHTPPTSTPRLRGDQKTPFVFHPSSALAAFLNKPSSLLCAAF
FIEAAGFTQKSEFYGRERC--NNNWAMRDSFKYCKRKGPLIELGGEAILV
IRSERGLARKPSPL-KTY-YLIRIFYARYADNLLLGIVGSVELLIEIQKR
IAHFLQSGLNLWVDSAGSTTIAARSAVEFLGTVIREVPPRATPIQFLREL
EKRLRVKHRIHITACHLRSAIHSKFRNLGNSIPIKELTKGMSGRGSLLDA
VQLAETLGTAGVRSPQVSVLWGAVKHIRQG-PREISLLHSSGRSKVPSDV
QQVVSRSGTHAPTLSLYTPAGRKAAGEGGGHWARSISSEFPIQIEAPIKK
ILRRLRDRGLISRRRPWPIHVACLTNVSDGDIVNWFAGIAISLLSYYRCC
DNLYQVRTIVDYQIRWSAIFTLAHKHKSSARNIILKYSKDLNIVNKEGGK
TLAEFPNSIELGKLGSGQDPNNNEHSTTSKRGESX-----------
>Beta_vulgaris
----GSKFRPLTVVLPIEKIMKEAIRMVLESIYDPEFPDTSHFRSGRGCH
SALRRIKEEWGTSRWFLEFDIRKCFHTIDRHRLISIFKEEIDDPKFFYSI
QKVFSAGRLVGGEKGPYSVPHSVLLSALLGNIYLHKLDQEIGRIRQKYEI
PIVQRIRLVLLKTSR-IDDQENSGEEESFNAPQDNRAIIVDRVKSIQRKA
AFHSLVSSWHTLPASTPRLRGDQKRPFVFPPSSALTAFLNKPSSLLFAAF
LIEAAGLTPKAEFYGRECC--NNNWAMRDLFKYCKRKGLLIELGEAAILV
IRSEKGLARKLAPF-KTH-YLIRICYARYADDLLLGIVGAVELLIEIQKR
IAHFLQSGLNLWVGSAGSTTIAARSTVEFLGTVIREVPPKTTPIQFLREL
EKRLRVKHRIHITACHLRSAIHSKFRNLGNSIPIKQLTKGMSKTGSLLDA
VQLAESLSTARVRSPQVSVLWETVKHIRQG-SREISLLHSSGQSKVPSDV
QQAVLRSGMSVRKLSLYTLAGRKAAGEGGGHWSRSISSEFPIQIEAPIKK
ILRRLRDRGLISRRRPWPIHVACLTNVSDGDIVNWFAGIAISLLSYYRCC
DNLYQVRTIVDYQIRWSAIFTLAHKHKSSARNIIQKYSKDLNIVNQEGGK
TLAEFPNSIELGKLGPGQDPNNKEHSTTSLVX--------------
>Triticum_aestivum
RKKEGLKFRPLTVVLPIEKIMKEAIRMVLEFIYDPEFPDTSHFRSGRGCH
SALRRIKEEWGTSRWFLEFDIRKCFHTIDRHRFISILKEEIDDSKFFYFT
QKKFSAGRLVGGEKGPDSIPNSVLLSALLGNIYLHKLDQEIGRIRQKHEI
PLVVKIRSVLLRIGRRIDDQEKYGKEASFNAPQDNRALIVGRVKSIQRKA
TFHSLVSSWHTPPTSTPRRRGDQKTPFVFPPSAALAAFLNKPSSLLCAAF
LIEAAGLTPKAEFNGRE-GF-NKNLAMRDLLKYCKRRGLLIELGGEAILV
IRSERGLARKLAPF-KSHSLLIRICYARYADDLLLGIVGAVFLLIEIQKR
ITHFLQSGLNLWVGSAGSTTIAARSTVEFLGTVIREVPPRTTPIQFLREL
EKRLRVKHRIHITACHLRSAIHSKFRDLGYSIPIKELTKGMSGRGRLLDA
VQLAETLGKDGLKSPQVSVLWGTVKHIRQR-SRGISLLHSSGQSKVPSGV
QQAVSRSGMSVLKKKLYTPFGRKAAGEGRGHWAGSFSSEFPIQIEAPIKK
ILRRLRDRGLISRRRPRPIHVASLTNVSDRDIVNWFAGIAISLLSYYRCC
DNLYQVRTIVNYQIRWSAIFTLAHKHKSSARNIILKYSKDLNIVNQEGGK
TLAEFPNSIELGKLGLGQDPNNDGALNYMFNKX-------------
>Zea_mays
RKKEGLKFRPLTVVLPIEKIMKEAIRMVLEFIYDPEFPDTSHFRSGRGCH
SALRRIKEEWGTSRWFLEFDIRKCFHTIDRHRFISILKEEIDDSKFFYFT
QKQFSAGRLVGGEKGPDSVPNSVLLSALLGNIYLHKLDQEIGRIRQKHEI
PLVVKIRSVLLRIGRRIDDQEKYGKEASFNAPQDNRALIVGRVKSIQRKA
TFHSLVSSWHTPPTSTPRRRGDQKTPFVFPPS--LAAFLNKPSSLLCAAF
LIEAAGLTPKAEFNGRE-GF-NKNLAMRDLLKYCKRRGPLIELGGEAILV
TRSERGLARKLAPF-KSHSLLIRICYARYADDLLLGIVGAVFLLIEIQKR
ITHFLQSGLNLWVGSAGSTTIAARSTVEFLGTVIREVPPRTTPIQFLREL
EKRLRVKHRIHITACHLRSAIHSKLRDLGYSIPIKELTKGMSGRGRLLDA
VQLAETLGKE---SPQVSVLWGTVKHIRQR-SRGISLLHSSGQSKVPSGV
QQAVSRSGMSVLKNKLYTPFGRKAAGEGRGHWAGSFSSEFPIQIEAPIKK
ILRRLRDRGLISRRRPRPIHAASLTNVSDRDIVNWFAGIAISLLSYYRCC
DNLYQVRTIVNYQIRWSAIFTLAHKHKSSARNIILKHSKDLNIVNQEGGK
TLAEFPNSIELGKLGLGQDPNNGGALNYMFNKX-------------
