# Supplementary material for: PREP-Mt: predictive RNA editor for plant mitochondrial genes
Source: BMC Bioinformatics. 2005 Apr 12;6:96. doi: 10.1186/1471-2105-6-96 (PMC1087475; doi:10.1186/1471-2105-6-96)
Supplement: Additional File 15 — mttB alignment in FASTA format [file 1471-2105-6-96-S15.fas]

>Arabidopsis_thaliana
FNFALETILGEVRIRSVRILIGLGLTWFTCYWFSEELIFLLALPFLTLP-
FDL-YFVCTQLTEAFSTFVATSSIACSYFVFPLISYQIWCFLIPSCYGEQ
RTKYNRFFYLSGFCFFLFLFLTLSWVVPNVWHFLYFVGATSTNSLMIKLQ
PKIYDYIMLTVRISFISSVCSQVPVIVICLLEPRGLSLETFTNNRRFLMV
FSLLTAALFTPPDIWCQIVACFLISLIIELAIFVALIVQVREEGWTSGMR
ESGSIEKKNKSSPPPRTWQSNYQX
>Brassica_napus
FYFALETILGEVRIRSVWILIGLGLTWFTCYWFSEELIFLLALPFLTLP-
FDS-YFVCTQLTEAFSTFIATSSIACSYFVFPLISYQIWCFLIPSCYGEQ
RTKYNRFFYLSGFCFFLFLFLTFSWVVPNVWHFLYFVGATSTNSLMIKLQ
PKIYDYIMLTVRILFISSVCSQVPVIVICLLELRGLSLETFTNNRRFLMV
FSLFTAALFTPPDIWCQIVACFLISLIIELAIFVALIVQVREEGWTSGMR
ESGSIEKKKKSSPPX---------
>Oenothera_berteriana
FDFALETILEEVRIRSVWILIGLGLTWFTCYWFSEEFIFLLAKPFLSLP-
LDS-YFVCTQLTEAFSTYVATSSIACSYFVFPFISYQIWCFLIPSCYGEQ
RTKYNRFFHLSGFCFSLFLFLTLPRVVPNVWHFPYFVGATSTNSLMIKLQ
PKIYDHIMLTVRILFISSVCSLVPVILICLPELRGLSVETFTNNRRFLMV
FSLLTAALSTPPDIWCQIVACFLISLIIELAIFVALIVQVREEGWTSGMR
ESGSTRLIX---------------
>Beta_vulgaris
FDFALETILGEVRIRFVWILIGLGLTWFTCYWFSEELIFLLAKPFLTLP-
LDS-YFVCTQLTEAFSTYVATSSIACSYFVFPFVSYQIWCFLIPSCYGEQ
RTKYNRFFHLSGFCFFLFLFLTFSWVVPNVWHFLYFVGATSTNLLMIKLQ
PKIYDYIMLTVRILFISSVCSQLPVIVICLLELRGLSVETFTNNRRFLMV
FSLLTAALSTPPDIWCQIVACFLISLIIELAIFVALIVQVREEGWTSGMR
GSGSIDKKEEX-------------
>Oryza_sativa
WNFALETFLGEVRIRFVWILIGLGLTWFTCYWFSEELIFLLAKPFLTLP-
LDS-YFVCTQLTEALSTYVATSLIACSYFVFPLISYQIWCFLIPSCYGEQ
RQKYNRFFYLSGFCFSLFLFLTLSWVVPNVWHFLYFVGATSTNLLMIKLQ
PKIYDYIMLTVRILFISSVCSQVPVIVICLLELRGLSVETFTSNRRFLMV
FSLITAALSTPPDIWCQIVASFFIYSIIEFAIFVALIVQVREEGWTIRMR
--GSIEKKEEX-------------
>Marchantia_polymorpha
MNFVLKTILEEVRIRVFWILICFSFTWFTCYWFSEEFIFLLAKPFLTLPY
LDS-SFICTQLTEALSTYVTTSLISCFYFLFPFLSYQIWCFLMPSCYEEQ
RKKYNKLFYLSGFCFFLFFFVTFVWIVPNVWHFLYKLSTTSTNLLIIKLQ
PKIFDYIMLTVRILFISSICSQVPVLVICLLESKG--VKTFIKNRRFFIV
FSLFTAAFFTPPDIWCQIIACLPIYFIIELTIFYALIIQVYKKQLALX--
------------------------
>Chara_vulgaris
MNSVLKMIIEEARIRFLWIFICFVFTLLTCYCFSEEFVFLLAKPFLVLRI
EKP-SFICTQMTEALKTYMQISLSFALFFCFPFFSYQIWCFVIPSCYKTQ
RVQWTKLFYLSVISFLLVFFLIYYCVVPIIWNFLFTLNTTSTNLLHIQLQ
PKIYDYILLTVRILFVSSICSQVPVFMIFLIESKRISVKTCIKNRRSFLF
FSVLIAAFLTPPDIWFQFLCVLPIYGVIELAIFYAFIWQISQDKIADRSN
METX--------------------
>Chaetosphaeridium_globosum
MKLTIHLILYEFRIRILWMFFCFIITLITSYIYSEEFIYLLSKPLLNLII
NNHEYFICTHITEAFSAYIFTSLFCTLCFCVPYFYYQFWCFFIPSCYKSQ
RSFYNHITFLSTLCFLCIFYLTYIYLIPNLWYFFYNFNQASE--LCFQLQ
PKIFDYLLFVVHFLTISIMSSQIPVFMICLIQARIVNLSFLIKSRRIFLL
LSMLIAALLSPPEIWCQFVTFVFLFGMIELAIFYIFLMLSMSCLNDSKGV
RTTLX-------------------
