# Supplementary material for: PREP-Mt: predictive RNA editor for plant mitochondrial genes
Source: BMC Bioinformatics. 2005 Apr 12;6:96. doi: 10.1186/1471-2105-6-96 (PMC1087475; doi:10.1186/1471-2105-6-96)
Supplement: Additional File 16 — nad1 alignment in FASTA format [file 1471-2105-6-96-S16.fas]

>Arabidopsis_thaliana
---MYIAVPAEILGIILPLLLGVAFLVLAERKVMAFVQRRKGPDVVGSFG
LLQPLADGLKLILKEPISPSSANFFLFRMAPVATFMLSLVAWAVVPFDYG
MVLSDLNIGLLYLFAISSLGVYGIIIAGWSSNSKYAFLGALRSAAQMVSY
EVSIGLILITVLICVGSCNLSEIVMAQKQIWFGIPLFPVLVMFFISCLAE
TNRAPFDLPEAEAELVAGYNVEYSSMGSALFFLGEYANMILMSGLCTLFF
LGGWLPILDLPIFKKIPGLIWFSIKVLFFLFLYIWVRAAFPRYRYDQLMG
LGWKVFLPLSLAWVVSVSGLLVTFQWLPX-
>Brassica_napus
---MYIAVPAEILGIILPLLLGVAFLVLAERKVMAFVQRRKGPDVVGSFG
LLQPLADGLKLILKEPISPSSANFFLFRMAPVATFMLSLVAWAVVPFDYG
MVLSDLNIGLLYLFAISSLGVYGIIIAGWSSNSKYAFLGALRSAAQMVSY
EVSIGLILITVLICVGSCNLSEIVMAQKQIWFGIPLFPVLVMFFISCLAE
TNRAPFDLPEAEAELVAGYNVEYSSMGFALFFLGEYANMILMIGLCTLFF
LGGWLPILDLPIFKKIPGSIWFSIKVLFFLFLYIWVRAAFPRYRYDQLMG
LGWKVFLPLSLAWVVSVSGLLVTFQWLPX-
>Oenothera_berteriana
---MYIAVPAEILGIILPLLLGVAFLVLAERKVMAFVQRRKGPDVVGSFG
LLQPLADGLKLILKEPISPSSANFSLFRMAPVATFMLSLVAWAVVPFDYG
MVLSDLNIGLLYLFAISSLGVYGIIIAGWSSNSKYAFLGALRSAAQMVSY
EVSIGLILITVLICVGSCNLSEIVMAQKQIWFGIPLFPVLVMFFISCLAE
TNRAPFDLPEAEAELVAGYNVEYSSMGFALFFLGEYANMILMSGLCTLLF
LGGWLPILDLPIFKKIPGSIWFSIKVIFFLFLYIWVRAAFPRYRYDQLMG
LGWKVFLPLSLAWVVSVSGVLVTFQWLPX-
>Petunia_x_hybrida
---MYIAVPAEILGIILPLLLGVAFLVLAERKVMAFVQRRKGPDVVGSFG
LLQPLADGLKLILKEPISPSSANFFLFRMAPVATFMLSLVAWAVVPFDYG
MVLSDLNIGLLYLFAISSLGVYGIIIAGWSSNSKYAFLGALRSAAQMVPY
EVSIGLILITVLICVGSCNLSEIVMAQKQIWFGIPLFPVLVMFFISCLAE
TNRAPFDLPEAEAELVAGYNVEYSSMGFALFFLGEYANMILMSGLCTSLF
LGGWLPILDLPIFKKIPGSIWFSIKVIFFLFLYIWVRAAFPRYRYDQLMG
LGWKVFLPLSLAWVVSVSGVLVTFQWLPX-
>Beta_vulgaris
---MYIAVPAEILGIILPLLLGVAFLVLAERKVMAFVQRRKGPDVVGSFG
LLQPLADGLKLILKEPISPSSANFFLFRMAPVTTFMLSLVAWAVVPFDYG
MVLSDLNIGLLYLFAISSLGVYGIIIAGWSSNSKYAFLGALRSAAQMVSY
EVSIGLILITVLICVGSCNLSEIVMAQKQIWFGIPLFPVLVMFFISCLAE
TNRAPFDLPEAEAELVAGYNVEYSSMGFALFFLGEYANMILMSGLCTLLF
LGGWLPILDLPIFKRIPGSIWFSIKVILFLFLYIWVRAAFPRYRYDQLMG
LGWKVFLPLSLAWVVAVSGVLVTFQWLPX-
>Oryza_sativa
---MYIAVPAEILCLILPLLLGVAFLVLAERKVMAFVQRRKGPDVVGSFG
LLQPLADGLKLILKEPISPSSANFFLFRMAPVATFMLSLVAWAVVPFDYG
MVLSDLNIGLLYLFAISSLGVYGIIIAGWSSNSKYAFLGALRSAAQMVSY
EVSIGLILITVLICVGSCNLSEIVMAQKQIWFGIPLFPVLVMFFISCLAE
TNRAPFDLPEAEAELVAGYNVEYSSMGFALFFLGEYANMILMSGLCTLLF
LGGWLPILDLPIFKKIPCSIWFSIKVLFFLFLYIWVRAAFPRYRYDQLMG
LGWKVFLPLSLAWVVSVSGVLVTFRWLPX-
>Triticum_aestivum
---MYIAVPAEILCLILPLLLGVAFLVLAERKVMAFVQRRKGPDVVGSFG
LLQPLADGLKLILKEPISPSSANFFLFRMAPVATFMLSLVAWAVVPFDYG
MVLSDLNIGLLYLFAISSLGVYGIIIAGWSSNSKYAFLGALRSAAQMVSY
EVSIGLILITVLICVGSCNLSEIVMAQKQIWFGIPLFPVLVMFFISCLAE
TNRAPFDLPEAEAELVAGYNVEYSSMGFALFFLGEYANMILMSGLCTLLF
LGGWLPILDLPIFKKIPCSIWFSIKVLFFLFLYIWVRAAFPRYRYDQLMG
LGWKVFLPLSLAWVVSVSGVLVTFRWLPX-
>Marchantia_polymorpha
MRIYLIGLVAKILGIIIPLLLGVAFLVLAERKVMASMQRRKGPNVVGILG
LLQPLADGLKLMIKEPILPSSANIFIFLMAPVLTFTLALCAWAVIPFDYG
MVFSDLNIGVLYLFAISSLGVYGIITAGWASNSKYAFLGALRSAAQMVSY
EVSIGLLLISVILCAGSCNFSEIVLAQTRIWFVFPLFPVFLMFFISCLAE
TNRAPFDLPEAEAELVAGYNVEYSSMGFALFFLGEYANMILMSSLCTLLF
LGGWLPILDIPIFQVIPGSIWFSIKVLFFLFVYIWVRAAFPRYRYDQLMR
LGWKVFLPLSLAWVVFVSGVLVAFEWLPX-
>Chara_vulgaris
MKLYIIGILAKILGIIIPLLLGVAFLVLAERKVMASMQRRKGPNVVGLFG
LLQPLADGLKLMIKEPILPSSANLFIFIMAPVITFMLSLVAWAVIPFDYG
MVLSDLNVGILYIFAISSLGVYGIITAGWSSNSKYAFLGALRSAAQMVSY
EVSIGLIIITVLICVGSCNFTEIVIAQKQIWFGIPLFPLLILFFISCLAE
TNRAPFDLPEAEAELVAGYNVEYSSMGFALFFLGEYANMILMSSLCTLLF
LGGWLPIMNIAILYWIPGSIWFSIKAEGFLFLYIWVRAAFPRYRYDQLMR
LGWKVFLPLSLAWVVFVSGVLVAFEWLPX-
>Chaetosphaeridium_globosum
---MIWISLAKILGMIVPLLLGVAFLVLAERKVMASMQRRKGPDVVGFFG
LLQPIADGLKLMVKEPILPSSANIFIFLMAPVLTFTLSLVAWAVIPFDYG
MVLSDLNVGILYIFAISSLGVYGIITAGWSSNSKYAFLGALRSAAQMVSY
EVSIGLIIITVLICVGSCNFSEIVLAQKQIWFAIPLFPLLIMFFISCLAE
TNRAPFDLPEAEAELVAGYNVEYASMGFALFFLGEYANMILMSSLCTLLF
LGGWLPIANIPLFTIIPGSVWFSAKVLIFLFIYIWVRAAFPRYRYDMLMR
LGWKVFLPLSLAWVVFVASVLVAFDWLPSX
