# Supplementary material for: PREP-Mt: predictive RNA editor for plant mitochondrial genes
Source: BMC Bioinformatics. 2005 Apr 12;6:96. doi: 10.1186/1471-2105-6-96 (PMC1087475; doi:10.1186/1471-2105-6-96)
Supplement: Additional File 17 — nad2 alignment in FASTA format [file 1471-2105-6-96-S17.fas]

>Arabidopsis_thaliana
MFNL-FLAVFPEIFIINATFILLIHGVVFSTSKKYDYPPLASNVGWLGLL
SVLITLLLLAAGAPLLTIAHLFWNNLFRRDNFTYFCQIFLLLSTAGTISM
CFDFFDQERFDAFEFIVLILLSTCGMLFMISAYDLIAMYLAIELQSLCFY
VIAASKRKSEFSTEAGLKYLILGAFSSGILLFGCSMIYGSTGATHFDQLA
KILTGYEIT--GARSSG-IFMGILFIAVGFLFKITAVPFHMWAPDIYEGS
PTPVTAFLSIAPKISIFANILRVFIYGSYGATLQQIFFFCSIASMILGAL
AAMAQTKVKRLLAYSSIGHVGYICIGFSCGTIEGIQSLLIGIFIYALMTM
DAFAIVLALRQTRVKYIADLGALAKTNPILAITFSITMFSYAGIPPLAGF
CSKFYLFFAALGCGAYFLALVGVVTSVIGCFYYIRLVKRMFFDTPRTWIL
YEPMDRNKSLLLAMTSFFITLFLLYPSPLFSVTHQMALSLYLX
>Brassica_napus
MFNL-FLAVFPEIFIINATFILLIHGVVFSTSKKYDYPPLASNVGWLGLL
SVLITLLLLAAGAPLLTIAHLFWNNLFRRDNFTYFCQIFLLLSTAGTISM
CFDFFDQERFDAFEFIVLILLSTCGMLFMISAYDLIAMYLAIELQSLCFY
VIAASKRKSEFSTEAGLKYLILGAFSSGILLFGCSMIYGSTGATHFDQLA
KILTGYEIT--GARSSG-IFMGILFIAVGFLFKITAVPFHMWAPDIYEGS
PTPVTAFLSIAPKISIFANILRVFIYGSYGATLQQIFFFCSIASMILGAL
AAMAQTKVKRLLAYSSIGHVGYICIGFSCGTIEGIQSLLIGIFIYALMTM
DAFAIVLALRQTRVKYIADLGALAKTNPILAITFSITMFSYAGIPPLAGF
CSKFYLFFAALGCGAYFLALVGVVTSVIGCFYYIRLVKRMFFDTPRTWIL
YEPMDRNKSLLLAMTSFFITLFLLYPSPLFSVTHQMALSLYLX
>Oenothera_berteriana
MFNL-FLAVFPEIFIINATFILLIHGVVFSTSKKDDYPPLVSNVGWLGLL
SVLITLLLLAAGAPLLTIAHLFWNNFFRRDNFTYFCQILLLLSTAGTISM
CFDFFEQERFDAFEFIVLILLSTCSMLFMISAYDLIAMYLAIELQSLCFY
VLAASKRKSEFSTEAGLKYLILGAFSSGILLFGCSMIYGSTGATHFDQLA
KILTGYEIT--GARSSG-IFMGILFIAVGFLFKITAVPFHMWAPDIYEGS
PTPVTAFLSIAPKISIFANILRVFIYGSYGATLQQIFFFCSIASMILGAL
AAMAQTKVKRLLAYSSIGHVGYICIGFSCGTIEGIQSLLIGLFIYALTTI
NAFAIVLALRQTRVKYIADLGALAKTNPILAITFFITMFSYAGIPPLAGF
CSKFYLFFAALGCGAYFLASVGVVTSVIGCFYYIRLVKRMFFDTPRTWIL
YEPMDRNKSLLLAMTSSFITLFFLYPSPLFSVTHQMALSLYLX
>Beta_vulgaris
MFNL-FLAVFPEIFLINATFILLIHGVIFSTSKKYDYPPLVSNVGWLGLL
SVLITLLLLAAGAPLLTIAHLFWNNFFKRDNFTYFCQILLLLSTAGTISM
CFDFFEQERFDAFEFIVLILLSTCSMLFMISAYDLIAMYLAIELQSLCFY
VIAASKRKSEFSTEAGLKYLILGAFSSGILLFGCSMIYGSTGATHFDQLA
KILTGYEIT--GVRSSG-IFMGILFIAVGFLFKITAVPFHMWAPDIYEGS
PTPVTAFFSIAPKISIFANILRVFIYGSYGATLQQIFFFCSIASMILGAL
AAMAQTKVKRLLAYSSIGHVGYICIGFSCGTIEGIQSLLIGLFIYALMTI
DAFAIVLALRQTRVKYIADLGALAKTNPILAITFSITMFSYAGIPPLAGF
CSKFYLFFAALGCGAYFLASVGVVTSVIGCFYYIRLVKRMFFDTPRTWIL
YEPMDRDKSLLLAMTSSFITLFFLYPSPLFSVTHQMALSLYLX
>Oryza_sativa
MFNL-FLAVFPEIFIINATFILLIHGVVFSTSKKDDYPPLVSNVGWLGLL
SVLITLLLLAAGAPLLTIAHLFWNNFFRRDNFTYFCQILLLLSTAGTISM
CFDFFEKERFDAFEFIVLILLSTCSMLLMISAYDLIAMYLAIELQSLCFY
VIAASKRKSEFSTEAGLKYLILGAFSSGILLFGCSMIYGSTGATHFDQLA
KILTGYEIT--GAQSSG-IFMGILFIAVGFLFKITAVPFHMWAPDIYEGS
PTPVTAFLSIAPKISIFANMLRVFIVASYGGTLQQIFFFCSIASMILGAL
AAMAQTKVKRLLAYSSIGHVGYICIGFSCGTIEGIQSLLIGIFIYALMTI
DAFAIVLALRQTRVKYIADLGALAKTNPILAMTFSIIMFSYAGIPPLAGF
CSKFYLFFAALGCGAYFLALVGVVTSVIGCFYYIRLVKRMFFDRPRTWIL
YEPMDRDKSLLLAMTSSFIILFFLYPSPLFDLTHQMALSLYLX
>Triticum_aestivum
MFNL-FLAVFPEIFIINATFILLIHGVVFSTSKKDDYPPLVSNVGWLGLL
SVLITLLLLAAGAPLLTIAHLFWNNFFRRDNFTYFCQILLLLSTAGTISM
CFDFFEKERFDAFEFIVLILLSTCSMLLMISAYDLIAMYLAIELQSLCFY
VIAASKRKSEFSTEAGLKYLILGAFSSGILLFGCSMIYGSTGATHFDQLA
KILTGYEIT--GARSSG-IFMGILFIAVGFLFKITAVPFHMWAPDIYEGS
PTPVTAFLSIAPKISIFANMLRVFIVASYGGTLQQIFFFCSIASMILGAL
AAMAQTKVKRLLAYSSIGHVGYICIGFSCGTIEGIQSLLIGIFIYALMTI
DAFAIVLALRQTRVKYIADLGALAKTNPILAMTFSITMFSYAGIPPLAGF
CSKFYLFFAALGCGAYFLALVGVVTSVIGCFYYIRLVKRMFFDRPRTWIL
YEPMDRDKSLLLAMTSSFIILFFLYPSSLFDLTHQMALSLYLX
>Marchantia_polymorpha
MFEHDFLALFPEIFLINATIILLIYGVVFSTSKKYDYPPLVRNVGWLGLL
SVLITILLVAVGSP-LAVANLVYNNLII-DNFTYFCQIFLLLSTASTMVM
CLDYFKQESLNAFESIVLILLSTCSMLFMISAYDLIAMYLAIELQSLCFY
VIAASKRDSEFSTEAGLKYFILGAFSSGILLFGCSMIYGFTGVTNFEELA
KIFTGYEITLFGAQSSG-IFMGILFIAVGFLFKITAVPFHMWAPDVYEGS
PTIVTAFFSIAPKISILANMLRVFIYSFYDPTWQQLFFFCSIASMILGAL
AAMAQNKVKRLLAYSSIGHVGYLLIGFSCGTIEGIQSLLIGIFIYVLMTV
NVFAIVLALRQNRFKYIADLGALAKTNPILAITLSITMFSYAGIPPLAGF
CSKFYLFFAALGCGAYLLALIGVVTSVISCFYYIRFVKIMYFDTPKTWVL
YKPMDREKSLLLAITVFFITFFFLYPSPLFLVTHQMALCLCLX
>Chara_vulgaris
MFDNDFLAIFPEIFLINATILLLIYGVILSTSKRYDYPPLVRNVGWLGLL
SVLMTILLLIN-NP-LTTANLFYNNLII-DNLTYFCKIFLLFGTASTILM
CFDYFKQETLNAFESMVLILLSTCSMLFMISSYDLIAMYLAIELQSLCFY
VIAASKRNSEFSTEAGLKYFILGAFSSGIFLFGCSMIYGFTGVTNFEELA
KILTGYEMTFFGTQSSG-IFMGILFIAVGFLWKITAVPFHMWAPDVYEGS
PTFVTAFFSITPKIAVLANMLRVFLFSFYDPTWQTIFFFCSIASMILGAL
AAMAQNKVKKLLAYSSIGHVGYLLIGFSCGTIEGIQSLLIGVFIYVIMTI
NVFGIVLALR--RLKYIADLAALALTNPILAITMSITMFSLAGIPPLAGF
CSKFYLFFAALGCGAYLLALIGVVTSVISCFYYIRFVKVMYFETPKTWIF
YKPMDREKSLLLAITLFFITFFFLYPSPLFLVTHQMALSLCLX
>Chaetosphaeridium_globosum
MFDQDFVAILPEIFLINASIILLMYGV-FCRS-RF----IIRNIAWLGLL
SIIVTLLLHVN-NV-CTTANLFYNNLIL-DNFTFYCKMFLLLSTASVILM
CLDYFKQENVYAFESIILILFSTCSMLLMISAYDLITMYLAIELQSLCFY
VIAASQRNSEFSTEAGLKYFLLGAFSSGILLFGCSLLYGFTGVTNYEELA
KIMLSFSSS----NTPGMLAVAILFIAVGFLFKITAVPFHMWAPDVYEGS
PTYVTAFFSIAPKIAILANMLRIFVFSLYDPTWQQLFFFSSAASMIVGAL
AAMSQNKIKRLLAYSSIGHIGYICIGFCCGTLEGIASLLIALFIYICMTI
NVFAAILSLRKNTFKYIGDLGGLSRTNPVLAITLAITMFSYAGIPPLAGF
CSKFYLFFAALGSGLGLLAFIGVVTSVISCFYYIRFVKIMYFDT--AWIL
FEPMDREKSLILGITLLLILFFFLYPSPLFLITHQMALRLCFX
