# Supplementary material for: PREP-Mt: predictive RNA editor for plant mitochondrial genes
Source: BMC Bioinformatics. 2005 Apr 12;6:96. doi: 10.1186/1471-2105-6-96 (PMC1087475; doi:10.1186/1471-2105-6-96)
Supplement: Additional File 18 — nad3 alignment in FASTA format [file 1471-2105-6-96-S18.fas]

>Arabidopsis_thaliana
MLEFAPIFIYLVISLLVSLILLGVPFLFASNSS-TYPEKLSAYECGFDPF
GDARSRFDIRFYLVSILFLIFDLEVTFFFPWAVSLNKIDLFGFWSMMAFL
FILTIGFLYEWKRGALDWEX
>Brassica_napus
MLEFAPIFIYLVISLLVSLILLGVPFLFASNSS-TYPEKLSAYECGFDPF
GDARSRFDIRFYLVSILFLIFDLEVTFFFPWAVSLNKIDLFGFWSMMAFL
FILTIGFLYEWKRGALDWEX
>Raphanus_sativus
MSEFAPISIYLVISLLVSLILLGVPFPFASNSS-TYPEKLSAYECGFDPS
GDARSRFDIRFYLVSILFLIPDLEVTFFFPWAVPPNKIDLFGFWSMMAFL
FILTIGFLYEWKRGASDREX
>Lupinus_angustifolius
MLEFAPICIYLVISLLVSLILLGLPFLFASNSS-TYPEKLSAYECGFDPF
GDARSRFDIRFYLVSILFIIFDLEVTFFFPWAVSLNKIDLFGFWSMMAFL
FILTIGFLYEWKRGALDWEX
>Lupinus_luteus
MLEFAPICIYLVISLLVSLILLGLPFLFASNSS-TYPEKLSAYECGFDPF
GDARSRFDIRFYLVSILFIIFDLEVTFFFPWAVSLNKIDLFGFWSMMAFL
FILTIGFLYEWKRGALDWEX
>Lupinus_albus
MLEFAPICIYLVISLLVSLILLGLPFLFASNSS-TYPEKLSAYECGFDPF
GDARSRFDIRFYLVSILFIILDLEVTFFFPWAVSLNKIDLFGFWSMMAFL
FILTIGFLYEWKRGALDWEX
>Oenothera_berteriana
MLEFAPICISLVISLLLSLILLVVPFLFSSNSS-TYPEKLSAYECGFDPF
GDARSRFDIRFYLVSILFIIFDLEVTFFFPWAVSFNKIDLFGFWSMMAFL
LILTIGFLYEWKRGALDWEX
>Daucus_carota
MLEFAPICIYLVISLLVSLILLGVPFLFAFNSS-TYPDKLSAYECGFDPF
GDARSRFDIRFYLVSILFIIFDLEVTFFFPWAVSLNKIDLFGFWSMMAFL
LILTIGFLYEWKRGALDWEX
>Helianthus_annuus
MLEFAPICIYLVISLLVSLILLGVPFLFASNSS-TYPEKLSAYECGFDPF
GDARSRFDIRFYLVSILFIIFDLEVTFFFPWAVSLNKIDLFGFWSMMAFL
LILTIGFLYEWKRGALDWEX
>Petunia_x_hybrida
MLEFAPICIYLVISLLVSLILLGLPFLFSSNSS-TYPEKFSAYECGFDPF
GDARSRFDIRFYLVSILFIIFDLEVTFFFPWAVSLNKIDLFGFWSMMAFL
LILTIGFLYEWKRGALDWEX
>Beta_vulgaris
MLEFAPICIYLVISLLVSLILLGVPFLFSSNTS-TYPEKLSAYECGFDPF
GDARSRFDIRFYLVSILFIIFDLEVTFFFPWAVSLNKIDLFGFWSMMAFL
LILTIGFLYEWKRGALDWEX
>Magnolia_x_soulangeana
MLEFVPICIYLVISLLVSLILLGVPFLFASNSS-TYPEKLSAYECGFDPF
GDARSRFDIRFYLVSILFIIFDLEVTFFFPWAVSLNKIDLFGFWSMMAFL
LILTIGFLYEWKRGALDWEX
>Allium_cepa
MSEFSPIFIYLVMSLLVSLILLGLPFLFASNSS-TYPEKLSAYECGFDPF
GDARSRFDIRFYLVSILFIIFDLEVTFFFPWAVSLNKIDLFGFWSMMAFL
LILTIGFLYEWKRGALDWEX
>Coix_lacryma-jobi
MLEFAPICIYLVISLLVSLILLGVPFLFASNSS-TYPEKLSAYECGFDPF
GDARSRFDIRFYLVSILFIIFDLEVTFFFPWAVSLNKIDLFGFWSMMAFL
LILTIGFLYEWKRGALDWEX
>Oryza_sativa
LSEFAPICIYLVISLLVSLILLGVPFLFASNSS-TYPEKLSAYECGFDPF
GDARSRFDIRFYLVSILFIIFDLEVTFFFPWAVSLNKIDLFGFWSMMAFL
LILTIGFLYEWKRGALDWEX
>Sorghum_bicolor
MSEFAPICIYLVISLLVSLILLGVPFLFASNSS-TYPEKLSAYECGFDPF
GDARSRFDIRFYPVSILFIIFDLEVTFFFPWAVSLNKIDLFGFWSMMAFL
LILTIGFLYEWKRGALDWEX
>Triticum_aestivum
MLEFAPICIYLVISLLVSLILLGVPFLFASNSS-TYPEKLSAYECGFDPF
GDARSRFDIRFYLVSILFIIFDLEVTFFFPWAVSLNKIDLFGFWSMMAFL
LILTIGFLYEWKRGALDWEX
>Zea_mays
MLEFAPICIYLVISLLVSLILLGVPFLFASNSS-TYPEKLSAYECGFDPF
GDARSRFDIRFYLVSILFIIFDLEVTFFFPWAVSLNKIDLFGFWSMMAFL
LILMIGSLYEWKRGALDWEX
>Pinus_sylvestris
MSEFAPICIYLVISLLVCLIPLGVPFLFASNGS-TYPEKLSAYECGFDPF
GDARSRFDIRFYLVSILFIIFDLEVTFFFPWAVSLNKIDLFGFWSMMVFL
LILTIGFLYEWKKGALDWEX
>Marchantia_polymorpha
M-EFAPIFVYLVISLLLSLILIGVSFLFASSSSLAYPEKLSAYECGFDPF
DDARSRFDIRFYLVSILFIIFDLEVTFLFPWAVSLNKIGLFGFWSMMVFL
FILTIGFVYEWKKGALDWEX
>Chara_vulgaris
M-EFAPICVYLVISLLLSLILIGLSFLFASSSSLTYPEKLSAYECGFDPF
DDARSRFDIRFYLVSILFLIFDLEVTFLFPWAVSFNKIGLFGFWSMMVFL
LILTIGFVYEWKKGALDWEX
>Chaetosphaeridium_globosum
M-EFAPIGLYLIVSLILSLILVSVSFLFASSAS--YPEKLSAYECGFDPF
DDARSRFDIRFYLVSILFIIFDLEVTFLFPWAVSLSKIGLFGFWSMIIFL
LILTIGFIYEWKKGALDWEX
