# Supplementary material for: PREP-Mt: predictive RNA editor for plant mitochondrial genes
Source: BMC Bioinformatics. 2005 Apr 12;6:96. doi: 10.1186/1471-2105-6-96 (PMC1087475; doi:10.1186/1471-2105-6-96)
Supplement: Additional File 19 — nad4 alignment in FASTA format [file 1471-2105-6-96-S19.fas]

>Arabidopsis_thaliana
MLEHFCECYFNLSGLILCPVLGSIILLFIPNSRIRLIRLIGLCASLITFL
YSLVLWIQFDSSTAKFQFVESLRWLPYENINFYLGIDGISLFFVILTTFL
IPICILVGWSGMRSYGKEYIIAFLICEFLMIAVFCMLDLLLFYVFPESVL
IPMFIIIGVWGSRQRKIKAAYQFFLYTLLGSLFMLLAILLILFQTGTTDL
QILLTTEFSERRQIFLWIAFFASFAVKVPMVPVHIWLPEAHVEAPTAGSV
ILAGILLKFGTYGFLRFSIPMFPEATLCFTPFIYTLSAIAIIYTSLTTLR
QIDLKKIIAYSSVAHMNLVTIGMFSPNIQGIGGSILLMLSHGLVSSALFL
CVGVLYDRHKTRLVRYYGGLVSTMPNFSTIFFSFTLANMSLPGTSSFIGE
FLILVGAFQRNSLVATLAALGMILGAAYSLWLYNRVVSGNLKPDFLHKFS
DLNGREVFIFIPFLVGLVWMGVYPKVFLDCMHTSVSNLVQHGKFHX-
>Brassica_napus
MLEHFCECYFNLSGLILCPVLGSIILLFIPNSRIRLIRLIGLCASLITFL
YSLVLWIQFDSSTAKFQFVESLRWLPYENINFYLGIDGISLFFVILTTFL
IPICILVGWSGMRSYGKEYIIAFLICEFLMIAVFCMLDLLLFYVFFESVL
IPMFIIIGVWGSRQRKIKAAYQFFLYTLLGSLFMLLAILLILFQTGTTDL
QILLTTEFSERRQIFLWIAFFAFFAVKVPMVPVHIWLPEAHVEAPTAGSV
ILAGILLKFGTYGFLRFSIPMFPEATLCFTPFIYTLSAIAIIYTSLTTLR
QIDLKKIIAYSSVAHMNLVTIGMFSPNIQGIGGSILLMLSHGLVSSALFL
CVGVLYDRHKTRLVRYYGGLVSTMPNFSTIFFFFTLANMSLPGTSSFIGE
FLILVGAFQRNSLVATLAALGMILGAAYSLWLYNRVVSGNLKPDFLHKFS
DLNGREVFIFIPFLVGLVWMGVYPKVFLDCMHTSVSNLVQHGKFHX-
>Beta_vulgaris
MLEHFCECYFDLSGLILCPVLGSIILLFIPNSRIRLIRLIGLCASLITFL
YSLVLWIQFDPSTAKFQFVESLRWLPYENIHFYLGIDGISLFFVILTTFL
IPICILVGWSGMRSYGKEYIIAFLICEFLMIAVFCMLDLLLFYVFFESVL
IPMFIIIGVWGSRQRKIKAAYQFFLYTLLGSVFMLLAILLILLQTGTTDL
QILLTTEFSERRQIFLWIAFFASFAVKVPMVPVHIWLPEAHVEAPTAGSV
ILAGILLKLGTYGFLRFSIPMFPEATLCFTPFIYTLSAIAIIYTSLTTLR
QIDLKKIIAYSSVAHMNFVTIGMFSLNIQGIGGSILLMLSHGLVSSALFL
CVGVLYDRHKTRLVRYYGGLVSTMPNFSTIFFFFTLANMSLPGTSSFIGE
FLILVGAFQRNSLVATLAALGMILGAAYSLWLYNRVVSGNLKPDFLHKFS
DLNGREVFIFIPFLVGVVWMGVYPKVFLDCMHTSVSNLVQHGKFHX-
>Lactuca_sativa
MLEHFCECYFDLSGLILCPVLGSIILLFIPNSRIRLIRLIGLCASLITFL
YSLVLWIQFDPSTAKFQFVESLRWLPYENIHFYLGIDGISLFFVILTTFL
IPICILVGWSGMRSYGKEYIIAFLICEFLMIAVFCMLDLLLFYVFFESVL
IPMFIIIGVWGSRQRKIKAAYQLFLYTLLGSVFMLLAILLILFQTGTTDL
QILLTTEFSERRQIFLWIAFFASFAVKVPMVPVHIWLPEAHVEAPTAGSV
ILAGILLKLGTYGFLRFSIPMFPEATLCFTPFIYTLSAIAIIYTSLTTLR
QIDLKKIIAYSSVAHMNLVTIGMFSLNIQGIGGSILLMLSHGLVSSALFL
CVGVLYVRHKTRLVRYYGGLVSTMPNFSTIFFFFTLANMSLPGTSSFIGE
FLILVGAFQRNSLVATLAALGMILGAAYSLWLYNRVVSGNLKPDFLHKFS
DLNGTEVFIFIPFLVGVVWMGVYPKVFLDCMHTSVSNLVQHGKFHX-
>Oryza_sativa
MLEHFCECYFDLSGLILCPVLGSIILLFIPNSSIRLIRLIGLCVSLITFL
YSLVLWIQFDPSTAKFQFVESLRWLPYENIHLYMGIDGLSLFFVILTTFL
IPICILVGWSGMRSFGKEYIIAFLICEFLMIAVFCMLDLLLFYVFFESVL
IPMFIIIGVWGSRQRKIKAAYQFFLYTLLGSVFMLLAILLILLQTGTTDL
QILLTTEFSERRQILLWIAFFASFAVKVPMVPVHIWLPEAHVEAPTAGSV
ILAGILLKLGTYGFLRFSIPMFPEATLCFTPFIYTLSAIAIIYTSLTTLR
QIDLKKIIAYSSVAHMNLVTIGMFSLNIQGIGGSILLMLSHGLVSSALFL
CVGVLYDRHKTRLVRYYGGLVSTMPNFSTIFFFFTLANMSLPGTSSFIGE
FLILVGAFQRNSLVATLAALGMILGAAYSLWLYNRVVSGNLKPDFLYKFS
DLNGREVFIFLPFLVGVVWMGVYPKVFLDCMHTSVSNLVQHGKFHX-
>Triticum_aestivum
MLEHFCECYFDLSGLILCPVLGSIILLFIPNSSIRLIRLIGLCVSLITFL
YSLVLWIQFDPSTAKFQFVESLRWLPYENIHLYMGIDGLSLFFVILTTFL
IPICILVGWSGMRSFGKEYIIAFLICEFLMIAVFCMLDLLLFYVFFESVL
IPMFIIIGVWGSRQRKIKAAYQFFLYTLLGSVFMLLAILLILLQTGTTDL
QILLTTEFSERRQILLWIAFFASFAVKVPMVPVHIWLPEAHVEAPTAGSV
ILAGILLKLGTYGFLRFSIPMFPEATLCFTPFIYTLSAIAIIYTSLTTLR
QIDLKKIIAYSSVAHMNLVTIGMFSLNIQGIGGSILLMLSHGLVSSALFL
CVGVLYDRHKTRLVRYYGGLVSTMPNFSTIFFFFTLANMSLPGTSSFIGE
FLILVGAFQRNSLVATLRALGMILGAAYSLWLYNRVVSGNLKPDFLYKFS
DLNGREVFIFLPFLVGVVWMGVYPKVFLDCMHTSVSNLVQHGKFHX-
>Marchantia_polymorpha
MLQVLAPFYSNLSGLILLPLLGSLIILVIPNSRVRLIRGITIWTSLITFL
YSLFFWIRFENDTAKFQFVETIRWLPYSNINFYIGIDGISLFFVILTTFL
TPICILVGFYSVKSYKKEYMIAFFICESFLIAVFCSLDLLIFYVFFESVL
IPMFIIIGVWGSRQRKIKAAYQFFLYTLMGSLFMLLAILFIFFQTGTTDL
QILLTTEFSERRQILLWIAFFASFSVKVPMVPVHIWLPEAHVEAPTAGSV
ILAGILLKLGTYGFLRFSIPMFPEATLYFTPFIYTLSVIAIIYTSLTTIR
QIDLKKIIAYSSVAHMNFVTIGMFSLNIQGIEGSILLMLSHGLVSSALFL
CVGALYDRHKTRIVKYYGGLVSTMPIFSTIFLFFTLANMSLPGTSSFIGE
FLILVGAFQRNSLVATLAALGMILGAAYSLWLYNRVVFGNFKPNFILKFS
DLNRREVLIFLPFIVGVIWMGVYPEVFLECMHTSVSNLVQHGKFDX-
>Chara_vulgaris
MLQICAPLFDNLSGLIKWPLLGALIVLLIPNSKIRLIRSIAFCTSLITFL
YSLLFWIQFENSTAKFQFVETIRWLPYSNINFYIGLDGISLFFVVLTTFL
IPICMLVGWSSIQNYKKEYMIAFLVLEAFMIAVFCMLDLLLFYVFFESVL
IPMFIIIGVWGSRQRKIRAAYQFFLYTLLGSVFMLLAILLILFQTGTTDL
QILLTTEFSERRQILLWIAFFASFAVKVPMVPVHIWLPEAHVEAPTAGSV
ILAGILLKLGTYGFLRFSIPMFPEATLYFTPFIYTLSVIAIIYTSLTTLR
QIDLKKIIAYSSVAHMNFVTIGMFSLNIQGIEGSILLMLSHGLVSSALFL
CVGALYDRHKTRLVKYYGGLVSTMPIFSTIFLFFTLANISLPGTSSFIGE
FLILVGAFQAAPNVATLAAIGMILGAAYSIWLYNRVVFGNLKPYFIHKFS
DLNRREFFMFLPFVIGVVWMGVYPEVFLECMHTSVSNLVQHGKFGPX
>Chaetosphaeridium_globosum
-------MVLSLSYLILLPLLGSVLLLVLPDSNIRLIKRVGLSISLITFV
YSLLFWICFDNSCTKFQFVEQIPWLSFSNINFYYGIDGISLLFLILTTFL
VPSCLLVGWSSISKYQREYFVAFLVLEAFMLAVFCMLDVLLFFVFFESVL
IPMFIIIGVWGSRQRKIRAAYQFFLYTLFGSVFMLLAILFIYFQTGTTDV
QILYSTEWSTRRQILLFIAFFASFAVKIPMVPVHIWLPEAHVEAPTAGSV
ILAGILLKLGTYGLLRFSMPMFPEATAYFTPFIYTLSVIAIIYTSLTTLR
QIDLKKIIAYSSVAHMNFVTIGMFSLNVQGIEGSILLMLSHGLVSSALFL
CVGALYDRHHTRLVKYYGGLCSTMPIFSLIFLFFTLGNMSLPGTSSFVGE
FLILVGAFQSNTSIATLAAIGMVLGAAYSIWLYNRVVFGNWKH--IHNFT
DLNRRELCLIAPFVIGVLWMGIYPEIFLDCMHSSVNNLISMTTKX--
