# Supplementary material for: PREP-Mt: predictive RNA editor for plant mitochondrial genes
Source: BMC Bioinformatics. 2005 Apr 12;6:96. doi: 10.1186/1471-2105-6-96 (PMC1087475; doi:10.1186/1471-2105-6-96)
Supplement: Additional File 20 — nad4L alignment in FASTA format [file 1471-2105-6-96-S20.fas]

>Arabidopsis_thaliana
MDLIKYFTFSMIIFILGIWGILLNRRNILIMLMSIELMLLAVNSNFLVFS
VSLDDMMGQVFALLVLTVAAAESAIGLAIFVITFRVRGTIAVEFINSIQG
X---
>Brassica_napus
MDLIKYFTFSMIIFILGIWGILLNRRNILIMLMSIELMLLAVNLNFLVFS
VSLDDMMGQVFASLVPTVAAAESAIGLAIFVITFRVRGTIAVEFINSIQG
X---
>Beta_vulgaris
MDSIKYFTFSMIIFILGIWGILLNRRNILIMLMSIELMLLAVNLNFLVFS
VSLDDMMGQLFALLVLTVAAAESAIGLAIFVITFRVRGTIAVEFINSIQG
X---
>Oryza_sativa
MDLIKYFTFSMIIFILGIWGILLNRRNILIMLMSIELMLLAVNLNFLVFS
VSLDDMMGQLFALLVLTVAAAESAIGLAIFVITFRVRGTIAVEFINCIQG
X---
>Triticum_aestivum
MDLIKYFTFSMIIFILGIWGILLNRRNILIMLMSIELMLLAVNLNFLVFS
VSLDDMMGQLFALLVLTVAAAESAIGLAIFVITFRVRGTIAVEFINCIQG
X---
>Marchantia_polymorpha
MDLVKYLTFSMILFLLGIWGIFLNRKNILIMLMSIELMLLAVNLNFLVFS
VYLDDMMGQLFALFVLTVAAAESAIGLAILVITFRIRGTIAVEFINCMKG
X---
>Chara_vulgaris
MDLVKYLTFSMILFLLGIWGIFLNRKNILIMLMSIELMLLAVNLNFLVFS
VYLDDMMGQLFALFVLTVAAAESAIGLAILVITFRIRGTIEIYPNQNKWP
ISAX
>Chaetosphaeridium_globosum
MELVNFLTVSMILFLLGIWGIFLNRKNILIMLMSIELMLLAVNLNFLVFS
VYLDDMMGQLFALFVLTVAAAESAIGLAILVITFRIRGTIAIEFINSMKG
X---
