# Supplementary material for: PREP-Mt: predictive RNA editor for plant mitochondrial genes
Source: BMC Bioinformatics. 2005 Apr 12;6:96. doi: 10.1186/1471-2105-6-96 (PMC1087475; doi:10.1186/1471-2105-6-96)
Supplement: Additional File 21 — nad5 alignment in FASTA format [file 1471-2105-6-96-S21.fas]

>Arabidopsis_thaliana
MYLLIVFLPLLGSSVAGFFGRFLGSEGSAIMTTTCVSFSSILSLIAFYEV
ALGASACYLRIAPWISSEMFDASWGFLFDSLTVVMLIVVTSISSLVHLYS
ISYMSEDPHSPRFMCYLSIFTFFMLMLVTGDNFLQLFLGWEGVGLASYLL
IHFWFTRLQADKAAIKAMLVNRVGDFGLALGILGCFTLFQTVDFSTIFAC
ASV----PRNSWIFCNMRLNAISLICILLFIGAVGKSAQIGLHTWLPDAM
EGPTPVSALIHAATMVTAGVFMIARCSPLFEYSPTALIVITSAGAMTSFL
AATTGILQNDLKRVIAYSTCSQLGYMIFACGISNYSVSVFHLMNHAFFKA
LLFLSAGSVIHAMSDEQDMRKMGGLASSFPLTYAMMLIGSLSLIGFPFLT
GFYSKDVILELAYTKYTISGNFAFWLGSVSVLFTSYYSFRLLFLTFLVPT
NSFGRDISRCHDAPIPMAIPLILLALGSLFVGYLAKDMMIGLGTNFWANS
LLVLPKNEILAESEFAAPTIIKLIPILFSTLGAFVAYNVNPVADQFQRAF
QTSTFCNRLYSFFNKRWFFDQVLNDFLVRSFLRFGYEVSFEALDKGAIEI
LGPYGISYTFRRLAERISQLQSGFVYHYAFAMLLGLTLFVTFFCMWDSLS
SWVDNRLSFILIVSSFYT-KSSQEX----
>Brassica_napus
MYLLIVFLPLLGSSVAGFFGRFLGSEGSAILTTTCVSFSSILSLIAFYEV
ALGASACYLRIAPWISSEMFDASWGFLFDSLTVVMLIVVTFISSLVHLYS
ISYMSEDPHSPRFMCYLSIFTFFMLMLVTGDNFLQLFLGWEGVGLASYLL
IHFWFTRLQADKAAIKAMLVNRVGDFGLALGILGCFTLFQTVDFSTIFAC
ASV----PRNSWIFCNMRFNAISLICILLFIGAVGKSAQIGLHTWLPDAM
EGPTPVSALIHAATMVTAGVFMIARCSPLFEYSPTALIVITFAGAMTSFL
AATTGILQNDLKRVIAYSTCSQLGYMIFACGISNYSVSVFHLMNHAFFKA
LLFLSAGSVIHAMSDEQDMRKMGGLASSFPLTYAMMLIGSLSLIGFPFLT
GFYSKDVILELAYTKYTISGNFAFWLGSISVLFTSYYSFRLLFLTFLVPT
NSFGRDISRCHDAPIPMAIPLILLALGSLFVGYLAKDMMIGLGTNFWANS
LLVLPKNEILAESEFAAPTIIKLIPILFSTLGAFVAYNVNLVADQFQRAF
QTSTFCNRLYSFFNKRWFFDQVLNDFLVRSFLRFGYEVSFEALDKGAIEI
LGPYGISYTFRRLAERISQLQSGFVYHYAFAMLLGLTLFVTFFCMWDSLS
SWVDNRLSFILIVSSFYT-KSSQEX----
>Oenothera_berteriana
MYLLIVFLPLLGSGVAGFFGRFLGSEGSAIMTTTCVSFSSILSLIAFYEV
ALGASACYLKIAPWISSEMFDASWGFLFDSLTVVMLIVVTFISSLVHLYS
ISYMSEDPHSPRFMCYLSIFTFFMPMLVTGDNFLQLFLGWEGVGLASYLL
IHFWFTRLQADKAAIKAMLVNRVGDFGLALGILGCFTLFQTVDFSTIFAC
ASA----PRNSWISCNMRLNAITLICILLLIGAVGKSAQIGLHTWLPDAM
EGPTPVSALIHAATMVTAGVFMIARCSPLFEYSPTALIVITFAGAMTSFL
AATTGILQNDLKRVIAYSTCSQLGYMIFACGISNYSVSVFHLMNHAFFKA
LLFLSAGSVIHAMSDEQDMRKMGGLASSFPFTYAMMLMGSLSLIGFPFLT
GFYSKDVILELAYTKYTISGNFAFWLGSVSVLFTSYYSFRLLFLTFLVPT
NSFGRDILRCHDAPIPMAIPLILLALGSLFVGYLAKDMMIGLGTNFWANS
LFVLPKNEILAESEFAAPTIIKLIPILFSTLGAFLAYNVNLVADQFQRAF
QTSTFCNRLYSFFNKRWFFDQVLNDFLVRSFLRFGYEVSFEALDKGAIEI
LGPYGISYTFRRLAERISQLQSGFVYHYAFAMLLGLTLFVTFFCMWDSLS
SWIDNRSSFIWIVSSFYNKKSSQQX----
>Beta_vulgaris
MYLLIVFLPLLGSSVAGFFGRFLGSEGTAIVTTTCVSFSSILSLIAFYEV
ALGASACYLRIAPWISSEMFDASWGFLFDSLTVVMLIVVTFISSLVHLYS
ISYMSEDPHSPRFMCYLSIFTFFMLMLVTGDNFLQLFLGWEGVGLASYLL
IHFWFTRLQADKAAIKAMLVNRVGDFGLALGILGCFTLFQTVDFSTIFAC
ASV----PRNSWIFCNMRLNAITLICILLFIGAVGKSAQIGLHTWLPDAM
EGPTPVSALIHAATMVTAGVFMIARCSPLFEYSPTALIVITFAGAMTSFL
AATTGILQNDLKRVIAYSTCSQLGYMIFACGISNYSVSVFHLMNHAFFKA
LLFLSAGSVIHAMSDEQDMRKMGGLASSFPFTYAMMLMGSLSLIGFPFLT
GFYSKDVILELAYTKYTISGNFAFWLGSVSVLFTSYYSFRLLFLTFLVPT
NSFGRDILRCHDAPIPMAIPLILLAFGSLFVGYLAKDMMIGLGTNFWANS
LFVLPKNEILAESEFAAPTIIKLIPILFSTLGASVAYNVNLVADQFQRAF
QTSTFCNRLYSFFNKRWFFDQVLNDFIVRSFLRFGYEVSFEALDKGAIEI
LGPYGISYTFRRLAERISQLQSGFVYHYAFAMLLGLTLFVTFFCMWDFLS
SWVDNRLSFIWIVSSFYNNKSSQEX----
>Oryza_sativa
MYLLIVFLPLLGSSVAGFFGRFLGSEGTAIMTTTCVSFSSILSLIAFYEV
ALGASACYLRIAPWISSEMFDASWGFFFDSLTVVMLIVVTFISSLVHLYS
ISYMSEDPHSPRFMCYLSIFTFFMLMLVTGDNFLQLFLGWEGVGLASYLL
IHFWFTRLQADKAAIKAMLVNRVGDFGLALGIFGCFTLFQTVDFSTIFAC
ASA----PRNEWIFCNMRLNAITLICILLFIGAVGKSAQIGLHTWLPDAM
EGPTPVSALIHAATMVTAGVFMIARCSPLFEYSPTALIVITFAGAMTSFL
AATTGILQNDLKRVIAYSTCSQLGYMIFACGISNYSVSVFHLMNHAFFKA
LLFLSAGSVIHAMSDEQDMRKMGGLASSFPLTYAMMLMGSLSLIGFPFLT
GFYSKDVILELAYTKYTISGNFAFWLGSVSVLFTSYYSFRLLFLTFLVPT
NSFGRDRLRCHDAPIPMAIPLILLALGSLFVGYLAKDMMIGLGTNFWANS
LFVLPKNEILAESEFAAPTIIKLIPILFSTLGAFLAYNVNLVADQFQRAF
QTSTFCNRLYSFFNKRWFFDQVLNDFLVRSFLRFGYSVSFEALDKGAIEI
LGPYGISYTFRRLAERISQLXSGSVYHYAFAMLLGLTLFVTFFCMWDSLS
SWVDSRLSFILLVSSFLINKSSQEX----
>Triticum_aestivum
MYLLIVFLPLLGSSVAGFFGRFLGSEGTAIMTTTCVSFSSILSLIAFYEV
ALGASACYLRIAPWISSEMFDASWGFLFDSLTVVMLIVVTFISSLVHLYS
ISYMSEDPHSPRFMCYLSIFTFFMLMLVTGDNFLQLFLGWEGVGLASYLL
IHFWFTRLQADKAAIKAMLVNRVGDFGLALGIFGCFTLFQTVDFSTIFAC
ASA----PRNEWIFCNMRLNAITLICILLFIGAVGKSAQIGLHTWLPDAM
EGPTPVSALIHAATMVTAGVFMIARCSPLFEYSPTALIVITFAGAMTSFL
AATTGILQNDLKRVIAYSTCSQLGYMIFACGISNYSVSVFHLMNHAFFKA
LLFLSAGSVIHAMSDEQDMRKMGGLASSFPLTYAMMLMGSLSLIGFPFLT
GFYSKDVILELAYTKYTISGNFAFWLGSVSVLFTSYYSFRLLFLTFLVPT
NSFGRDRLRCHDAPIPMAIPLILLALGSLFVGYLAKDMMIGLGTNFWANS
LFVLPKNEILAESEFAAPTIIKLIPILFSTLGAFLAYNVNLVADQFQRAF
QTSTFCNRLYSFFNKRWFFDQVLNDFLVRSFLRFGYSVSFEALDKGAIEI
LGPYGISYTFRRLAERISQLQSGFVYHYAFAMLLGLTLFVTFFCMWDSLS
SWVDSRLSFILLVSSFLINKSSQEX----
>Zea_mays
MYLLIVFLPLLGSSVAGFFGRFLGSEGTAIMTTTCVSFSSILSLIAFYEV
ALGASACYLRIAPWISSEMFDASWGFFFDSLTVVMLIVVTFISSLVHLYS
ISYMSEDPHSPRFMCYLSIFTFFMLMLVTGDNFLQLFLGWEGVGLASYLL
IHFWFTRLQADKAAIKAMLVNRVGDFGLALGIFGCFTLFQTVDFSTIFAC
ASA----PRNEWIFCNMRFNAITLICILLFIGAVGKSAQIGLHTWLPDAM
EGPTPVSALIHAATMVTAGVFMIARCSPLFEYSPTALIVITFAGAMTSFL
AATTGILQNDLKRVIAYSTCSQLGYMIFACGISNYSVSVFHLMNHAFFKA
LLFLSAGSVIHAMSDEQDMRKMGGLASSFPLTYAMMLMGSLSLIGFPFLT
GFYSKDVILELAYTKYTISGNFAFWLGSVSVLFTSYYSFRLLFLTFLVPT
NSFGRDRLRCHDAPIPMAIPLILLALGSLFVGYLAKDMMIGLGTNFWANS
LFVLPKNEILAESEFAAPTIIKLIPILFSTLGAFLAYNVNLVADQFQRAF
QTSTFCNRLYSFFNKRWFFDQVLNDFLVRSFLRFGYSVSFEALDKGAIEI
LGPYGISYTFRRLAERISQLQSGFVYHYAFAMLLGLTLFVTFFCMWDSLS
SWVDSRLSFILLVSSFIINKSSQEX----
>Marchantia_polymorpha
MYLLIVILPLIGSFAAGFFGRFLGSRGVAVVTTTCVSLSSIFSCIAFYEV
ALCASACYIKIAPWIFSELFDAAWGFLFDSLTVILLLVVTIVSSLVHIYS
ISYMSEDPHSPRFFCYLSIFTFFMLMLVTGDNFIQLFLGWEGVGLASYLL
INFWFTRIQANKAAIKAMLINRVGDFGLALGIMGCFTIFQTVDFSTIFAC
ASAF-SEPHHYFLFCNMGFHAITVICILVFIGAVGKSAQIGLHTWLPDAM
EGPTPVSALIHAATMVTAGVFMIARCSPLFEYSPNALIVITFVGAMTSFF
AATTGILQNDLKRVIAYSTCSQLGYMIFACGISNYSVSVFHLMNHACFKA
LLFLSAGSVIHAMSDEQDMRKMGGLASLLPFTYAMMLIGSLSLIGFPFLT
GFYSKDVILELAYTKYTISGNFAFWLGSVSVFFTSYYSFRLLFLTFLAPT
NSFKRDLSRCHDAPILMAIPLILLAFGSIFVGYLAKDMMIGLGTNFWANS
LFILPKNEILAESEFATPTIIKLIPILFSTLGSFVAYSVNFVVNPLIFAL
KTSTFGNRLYCFFNKRWFFDKVFNDFLARSFLRFGYEVSFKALDKGAIEI
LGPYGISYTIRKMAQQISKIQSGFVYHYAFVMLLGLTIFISVIGLWDFIS
FWVDNRLYFIYIVSFLFIN-IX-------
>Chara_vulgaris
MYLLIVVLPLLGSLVAGVFGRFLGSRGAALVTTTCVSISSGLCFIAFYEV
ALGASACYIKFAPWILSEMFDASWGFLFDTLTVVMLIVVTFVSSLVHIYS
ISYMSEDPFLPRFMCYLSIFTFFMLMLVTGDNLIQMFLGWEGVGLASYLL
INFWFTRLQANKAAIKAMLVNRVGDFGLALGIMGCFAIFQTVDFSTIFAC
ASAFVWEPS--FIFLNMKIHALTAICVLLFIGAVGKSAQIGLHTWLPDAM
EGPTPVSALIHAATMVTAGVFMMARCSPLFEYAPKALIVITFVGAMTSFF
AATTGILQNDLKRVIAYSTCSQLGYMVFACGISNYSVSVFHLMNHALFKA
LLFLSAGSVIHAMSDEQDMRKMGGLASLLPFTYAMMLIGSMSLIGFPFLT
GFYSKDVILELAYTKYTISGNLAFWLGSLSVFLTSYYSFRLLFLTFLAPT
NAFKRDIERCHDAPTLMAIPLILLAFGSLFVGYLAKDMMIGLGTHFWANS
IFILPKNEIMFSSEFATPRMMKLIPILFSAIGAFLAYRVNFCANKFIYVL
KTSTLGTKCYCFLNKRWLFDKVFNDFIAKSFLRFGYEVSLKTLDKGAISI
LGPYGISTTFRKLAKQISTLQSGFVYHYAFVMLIGLTIFITIIGLWDFIS
FWVDNRLYFIYLLSFLFIH-LERDVRTNX
>Chaetosphaeridium_globosum
MYLLIVLLPLLGCSIAGFFGRFIGSRGSAIITTTCVLFSAIFSIVAFYEV
ALSGSTCTIRVAPWFFSQMFDASWGFLFDTLTCVMLIVVTVVSTLVHIYS
ISYMSHDPHLSRFMCYLCVFTFFMLMLITGDNFIQMFLGWEGVGLASYLL
INFWFTRLQANKSAIKAMLVNRVGDFGLALGIMACFAVFQTVDFATIFAC
ASSKV---SDVFLFCNFKVHALTLICLLLFVGAVGKSAQLGLHTWLPDAM
EGPTPVSALIHAATMVTAGVFMIARCSPLFEYSSFALLVVTVLGAMTCFF
AATTGIVQNDLKRVIAYSTCSQLGYMVFACGISNYALGVFHLANHAFFKA
LLFLSAGSVIHALSDEQDMRKMGGLANLLPLTYSLMLIGSLSLIGFPFLT
GFYSKDVILELAYSKYTLHGNFAFWLGSISVLFTSYYSFRLLFLTFLVPS
NSFKSAIAKTHDAPFLMALPLMILALGSIFVGYFTKDMMIGLGTDFWANS
IFILPKNEILSESEFATPIFIKFLPLIFSTFGAFFAYYSNLLS-PSM-SF
KTSAVGRRIYAFFNKRWLFDKVYN-VFAKALLTFGYEVSFKTLDKGAIEL
LGPYGLTSAFRVLSKSVSTLQSGYVYHYAFIMLIGLTFFISIISLWDLIS
YWIDNRLYFIYIISFVLLS-FEHDX----
