# Supplementary material for: PREP-Mt: predictive RNA editor for plant mitochondrial genes
Source: BMC Bioinformatics. 2005 Apr 12;6:96. doi: 10.1186/1471-2105-6-96 (PMC1087475; doi:10.1186/1471-2105-6-96)
Supplement: Additional File 22 — nad6 alignment in FASTA format [file 1471-2105-6-96-S22.fas]

>Arabidopsis_thaliana
M-IL-SVLSSLALVSGLMVVRAKNPVHSVLFFILVFCDTSGLLLLLGLDF
FAMIFLVVYIGAIAVLFLFVVMMFHIQIAEIHEEVLRYLPVSGIIGLIFW
WEMFFILDNESIPLLPTQRNTTSLRYTVYAGKVRSWTNLETLGNLLYTYY
FVWFLVPSLILLVAMIGAIVLTMHRTTKVKRQDVFRRNAIDFRRTIMRRT
TDPLTIYX
>Brassica_napus
M-IL-SVLSSLALVSGLMVVRAKNPVHSVLFFILVFCDTSGLLLLLGLDF
FAMIFLVVYIGAIAVLFLFVVMMFHIQIAEIHEEVLRYLPVSGIIGLIFW
WEMFFILDNESIPLLPTQRNTTSLRYTVYAGKVRSWTNLETLGNLLYTYY
FVWFLVSSLILLVAMIGAIVLTMHRTTKVKRQDVFRRNAIDFRRTIMRRT
TDPLTIYX
>Lupinus_luteus
M-IL-SVLSSPALVSGLMVVRAKNPVHSVLFFILVFCDTSGLLLLLGLDF
FAMIFLVVYIGAIAVLFLFVVMMFHIQIAEIHEEVLRYLPVSGIIGLIFW
WEMFFILDNETIPLLPTQRKTTSLRYTVYAGKVRSWTNLETLGNLLYTYY
FVWFLVSSLILLVAMIGAIVLTMHRTTQVKRQDVFRRNAIDFRRTIIRRT
TDPLTIYX
>Beta_vulgaris
M-IL-SVLSSLALVSGLMVVRAKNPVHSVLFFILVFCNTSGLLLLLGLDF
FAMIFPVVYIGAIAVLFLFVVMMFHIQIAEIHEEVLRYLPVSGIIGLIFW
WEMFFILDNETIPLLPTQRNTTSLRYTVYAGKVRSWTNLETLGNLLYTYY
FVWFLVSSLILLVAMIGAIVLTMHRTTKVKRQDVFRRNAIDSRRTIMKRT
TDPLTIYX
>Oryza_sativa
M-IL-SVLSSFALVSGLMVVRAKNPVHSVLFFILIFCDTAGLLILLGLDF
FAMIFLVIYIGAIAVLFLFVVMMFNIQIAEIHEEVLRYLPVSGIIGLIFW
WEMFFILDNETIPLLPTHRNTTSLRYTVYAGKVRNWTNLDTLGNLLYTYY
FVWFLVSTLILLVAMIGAIVLTMHRTTKVQRQDVFRRNALDFRRTIMRRT
TDQISIYX
>Triticum_aestivum
M-IL-SVLSSFALVSGLMVVRAKNPVHSVLFFILVFCDTSGLLILLGLDF
FAMIFLVVYIGAIAVLFLFVVMMFNIQIAEIHEEVLRYLPVSGIIGLIFW
WEMFFILDNETIPLLPTHRNTTSLRYTVYAGKVRSWTNLETLGNLLYTYY
FVWFLVSSLILLVAMIGAIVLTMHRTTKVKRQDVFRRNALDFRSHIMNRT
ISPFGHSH
>Zea_mays
M-IL-SVLSSFALVSGLMVVRAKNPVHSVLFFILVFCDTSGLLILLGLDF
FAMIFLVVYIGAIAVLFLFVVMMFNIQIAEIHEEVLRYLPVSGIIGLIFW
WEMFFILDNETIPLLPTHRNTTSLKYTVYAGKVRSWTNLETLGNLLYTYY
FVWFLVSSLILLVAMIGAIVLTMHRTTKVKRQDVFRRNALDFRRTTIHIQ
NRRF-FSH
>Marchantia_polymorpha
M-ILFYVFVVLALVSGAMVIRAKNPVHSVLFLILVFCNTSGLLVLLGLDF
FAMIFLVVYVGAIAVLFLFVVMMLHIRIEEIHENVLRYLPVGGIIGLIFL
LEIFLMVDNDYIPILPTKLSATYLTYTVYAGKIHSWTNLETLGNLLYTTY
FFLFLVSSLILLVALIGAIVLTMHKTTKVKRQDVFIQNAIDFQNTIKKVR
X-------
>Chara_vulgaris
M-ILFSIFSSIALVSGVMVIRARNPVHSVLFLILVFCNTSGLLVLLGLDF
FAMIFLVVYVGAIAVLFLFVVMMLNIKIAEIHENVLRYLPVGGIIGLIFL
LEIFLVVDNDYIPILPTELSTTVFQYTVYASKIQSWTNLETLGNLLYTTY
FYLFLVSSLILLVAMIGAIVLTMHKTTQVKRQDVFQQNMIDFQKTIKKIR
QX------
>Chaetosphaeridium_globosum
MTILFCLFSSIALVSAGMVISAKNPVHSILFLILVFCNASALLVLLGLDF
FAMIFLVVYVGAIAVLFLFVVMMLNINIAEIHENVVRYLPIGGIIALIFL
LEMFLVVE-G----LPTSTIIQAPAYTIFAEKIESLTNLEALGNLLYTTY
FLLFLICSLILLIAMIGAIVLTMHKTTKVKRQDVFLQNSVDFSTTIRKIR
X-------
