# Supplementary material for: PREP-Mt: predictive RNA editor for plant mitochondrial genes
Source: BMC Bioinformatics. 2005 Apr 12;6:96. doi: 10.1186/1471-2105-6-96 (PMC1087475; doi:10.1186/1471-2105-6-96)
Supplement: Additional File 23 — nad7 alignment in FASTA format [file 1471-2105-6-96-S23.fas]

>Arabidopsis_thaliana
MTTRKRQIKNFTLNFGPQHPAAHGVLRLVLEMNGEVVERAEPHIGLLHRG
TEKLIEYKTYLQALPYFDRSDYVSMMAQEHAYSLAVEKLLNCEVPLRAQY
IRVLFCEITRILNHLLALTTHAMDVGALTPFLWAFEEREKLLEFYERVSG
ARMHASFIRPGGVAQDLPLGLCRDIDSFTQQFASRIDELEEMLTGNRIWK
QRLVDIGTVTAQQAKDWGFSGVMLRGPGVCWDLRRAAPYDVYDQLDFDVP
VGTRGDCYDRYCIRIEEMRQSLRII-VQCLNQMPSGMIKADDRKLCPPSR
CRMKLSMESSIHHFELYTEGFSVPASSTYTAVEAPKGEFGVFLVSNGSNR
PYRCKIRAPGFAHLQGLDFMSKHHMLADVVTIIGTQDIVFGEVDRX
>Brassica_napus
MTTRKRQIKNFTLNFGPQHPAAHGVLRLVLEMNGEVVERAEPHIGLLHRG
TEKLIEYKTYLQALPYFDRLDYVSMMAQEHAYSLAVEKLLNCEVPLRAQY
IRVLFCEITRILNHLLALTTHAMDVGALTPFLWAFEEREKLLEFYERVSG
ARMHASFIRPGGVAQDLPLGLCRDIDSFTQQFASRIDELEEMLTGNRIWK
QRLVDIGTVTAQQAKDWGFSGVMLRGSGVCWDLRRAAPYDVYDQLDFDVP
VGTRGDCYDRYCIRIEEMRQSLRII-VQCLNQMPSGMIKADDRKLCPPSR
CRMKLSMESLIHHFELYTEGFSVPASSTYTAVEAPKGEFGVFLVSNGSNR
PYRCKIRAPGFAHLQGLDFMSKHHMLADVVTIIGTQDIVFGEVDRX
>Beta_vulgaris
---MNRQIKNFTLNFGPQHPAAHGVLRLVLEMNGEVVERAEPHIGLLHRG
TEKLIEYKTYLQALPYFDRLDYVSMMAQEHAYSLAVERLLNCEVPLRAQY
IRVLFCEITRILNHLLALTTHAMDVGALTPFLWAFEEREKLLEFYERVSG
ARMHASFIRPGGVAQDLPLGLCRDIDSFTQQFASRIDELEEMLTGNRIWK
QRLVDIGTVTAQQAKDWGFSGVMLRGSGVCWDLRRAAPYDVYDQLDFDVP
VGTRGDCYDRYCIRIEEMRQSVRII-VQCLNQMPSGMIKADDRKLCPPSR
YRMKLSMESLIHHFELYTEGFSVPASSTYTAVEAPKGEFGVFLVSNGSNR
PYRCKIRAPGFAHLQGLDFMSKHHMLADVVTIIGTQDIVFGEVDRX
>Oryza_sativa
MTTRNGQIKNFTLNFGPQHPAAHGVLRLVLEMNGEVVERAEPHIGLLHRG
TEKLIEYKTYLQALPYFDRLDYVSMMAQEHAYSLAVERLLNCEVPLRAQY
IRVLFCEITRILNHLLALTTHAMDVGALTPFLWAFEEREKLLEFYERVLG
ARMHASFIRPGGVAQDLPLGLCRDIDSFTQQFASRIDELEEMLTGNRIWK
QRLVDIGTVTAQQAKDWGFSGVMLRGSGVCWDLRRAAPYDVYDQLDFDVP
VGTRGDCYDRYCIRIEEMRQSVRII-VQCLNQMPSGMIKADDRKLCPPSR
SRMKLSMESLIHHFELYTEGFSVPASSTYTAVEAPKGEFGVFLVSNGSNR
PYRCKIRAPGFAHLQGLDFMSKHHMLADVVTIIGTQDIVFGEVDRX
>Triticum_aestivum
MTTRNGQIKNFTLNFGPQHPAAHGVLRLVLEMNGEVVERAEPHIGLLHRG
TEKLIEYKTYLQALPYFDRLDYVSMMAQEHAYSLAVERLLNCEVPLRAQY
IRVLFCEITRILNHLLALTTHAMDVGALTPFLWAFEEREKLLEFYERVSG
ARMHASFIRPGGVAQDLPLGLCRDIDSFTQQFASRIDELEEMLTGNRIWK
QRLVDIGTVTAQQAKDWGFSGVMLRGSGVCWDLRRAAPYDVYDQLDFDVP
VGTRGDCYDRYCIRIEEMRQSVRII-VQCLNQMPSGMIKADDRKLCPPSR
SRMKLSMESLIHHFELYTEGFSVPASSTYTAVEAPKGEFGVFLVSNGSNR
PYRCKIRAPGFAHLQGLDFMSKHHMLADVVTIIGTQDIVFGEVDRX
>Marchantia_polymorpha
MA-KTKQIKNFTFHFGPQHPAAHGVLRLVLEMNGEVVERAEPHIGLLHRG
TEKXIEYKTYLQALPYFDRLDYVSMMAQEHAYSLVVERLCNCEVPLRAQY
IRVFFCEITRIFNHLLALTTHAIDVGALTPFLWAFEEREKLXEFYERVSG
ARMHASYIRPGGVGQDLPLGLSEDIFLFTQQFASRIDELEEKXTNNRIXK
QRLVDIGTVTAQQAVDWGFSGVMLRGSGVCWNLRKXALYDVYDRLDFEV-
-GTRRDCYDRYYIRIEEMRQSIRIIIMQCLNQMPSGMIKADDRKLGPTAR
SRMKQSMESLIHHFKLYTESVSVRASSTYTAVEAPKGXFGVFLVSNGTNR
PYRCKITAPGFAHLQGLDFMSKHHILADVVTIIGTQDIVFGEVDRX
>Chara_vulgaris
MA-KTKQIKNLTFNFGPQHPAAHGVLRLVLEMNGEVVERAEPHIGLLHRG
TEKLIEYKTYLQALPYFDRLDYVSMMAQEHAYSLAVEKLCNCEVPLRAQY
IRVLFCEITRILNHLLALTTHAMDVGALTPFLWAFEEREKLLEFYERVSG
ARMHASYIRPGGVAQDLPLGLSEDLFLFSQQFASRIDEVEEMLTNNRIWK
QRLVDIGTVTAQQAMDWGFSGVMLRGSGVSWDLRKAAPYDVYDKVEFDVP
VGTRGDCYDRYCVRIEEMRQSLRII-VQCLNQMPSGMIKADDRKLCPPSR
SQMKQSMESLIHHFKLYTEGVSVPASSTYTCVEAPKGEFGVYLVSNGTNR
PYRCKIRAPGFAHLQGLDFMSKHHMLADVVTIIGTQDIVFGEVDRX
>Chaetosphaeridium_globosum
MT-KTKQIKNFTLNFGPQHPAAHGVLRLVLEMNGEVVERAEPHIGLLHRG
TEKLIEYKTYLQALPYFDRLDYVSMMAQEHAYSLAVEKLLNCEVPLRAQY
IRVMFCEITRILNHLLALTTHAMDVGALTPFLWAFEERERLMEFYERVSG
ARMHAAYIRPGGVAQDLPLGLSEDIYKFTQQFASRIDELEEMLTNNRIWK
QRLVDIGVVTAQDALDWGFSGVMLRGSGINWDLRKAAPYDVYQQLDFDVP
VGTRGDCYDRYCIRVEEMRQSLRII-AQCLNAMPTGMVKVDDRKITPPSR
SQMKQSMESLIHHFKLYTEGVSVPEGSTYTAVEAPKGEFGVFLVSNGTNR
PYRCKIRAPGFVHLQALDFMSKHHMLADVVTIIGTQDIVFGEVDRX
