# Supplementary material for: PREP-Mt: predictive RNA editor for plant mitochondrial genes
Source: BMC Bioinformatics. 2005 Apr 12;6:96. doi: 10.1186/1471-2105-6-96 (PMC1087475; doi:10.1186/1471-2105-6-96)
Supplement: Additional File 24 — nad9 alignment in FASTA format [file 1471-2105-6-96-S24.fas]

>Arabidopsis_thaliana
MDNQFIFKYSWETLPKKWVKKMERSEHGNRFDTNTDYLFQLLCFLKLHTY
TRVQVLIDICGVDYPSRKRRFEVVYNLLSTRYNSRIRVQTSADEVTRISS
VVSLFPSAGWWEREVWDMFGVSFINHPDLRRILTDYGFEGHPLRKDFPLS
GYVQVRYDDPEKRVVSEPIEMTQEFRYFDFASPWEQR--SDGX----
>Brassica_napus
MDNQFIFKYSWETLPKKWVKKMERSEHGNRFDTNTDYLFQLLCFLKLHTY
TRVQVLIDICGVDYPSRKRRFEVVYNLLSTRYNSRIRVQTSADEVTRISS
VVSLFPSAGWWEREVWDMFGVSFINHPDLRRILTDYGFEGHPLRKDFPLS
GYVEVRYDDPEKRVVSEPIEMTQEFRYFDFASPWEQR--SDGX----
>Lupinus_angustifolius
MDNQFIFKYSWETLPKKWVNKMERSEHGNRFDTNTDYLFQLLCFLKLHTY
TRVQVLIDICGVDYPSRKRRFEVVYNLLSTRYNSRIRVQTSADEVTRISS
VVSLFPSAGWWEREVWDMFGVSFINHPDLRRILTDYGFEGHPLRKDFPLS
GYVEVRYDDPEKRVVSEPIEMTQEFRYFDFASPWEQR--SDGX----
>Lupinus_luteus
MDNQFIFKYSWETLPKKWVNKMERSEHGNRFDTNTDYLFQLLCFLKLHTY
TRVQVLIDICGVDYPSRKRRFEVVYNLLSTRYNSRIRVQTSADEVTRISS
VVSLFPSAGWWEREVWDMFGVSFINHPDLRRILTDYGFEGHPLRKDFPLS
GYVEVRYDDPEKRVVSEPIEMTQEFRYFDFASPWEQR--SDGX----
>Beta_vulgaris
MDNQFIFKYSWETLPKKWVKKIEKSEHGNRFDTNTDYLFQLLCFLKLHTY
TRFQVLIDICGVDYPSRKRRFEVVYNLLSTRYNSRIRLQTCADEVTRISL
VVSLFPSAGWWEREVWDMFGVSFINHPDLRRILTDYGFEGHPLRKDFPLS
GYVEVRYDDPEKRVVSEPIEMTQEFRYFDFASPWEQRNGNEGX----
>Solanum_tuberosum
MDNQFIFKYSWETLPKKWVKKMERSEHGNRFDTNTDYLFQLLCFMKLHTY
TRVQVLIDICGVDYPSRKQRFEVVYNLLSIRYNSRIRVQTSADEVTRISL
VVSLFPSAGWWEREVWDMFGVSFINHPDLRRILTDYGFEGHPLRKDFPLS
GYVEVRYDDPEKRVVSEPIEMTQEFRYFDFASPWEQR--SDGX----
>Oryza_sativa
MDNQFIFQYSWEILPKKWVHKMKRSEHGNRFYTNTDYLFPLLCFLKWHTY
TRVQVLIDICGVDYPSRKRRFEVVYNLLSTRYNSRIRVQTSADEVTRISS
VVSLFPSAGWWEREVWDMFGVSFINHPDLRRILTDYGFEGHPLRKDFPLS
GYVEVRYDDPEKRVVSEPIEMTQEFRYFDFASPWEQR--SDGX----
>Triticum_aestivum
MDNQFIFQYSWEILPKKWVHKMKRSEHGNRFYTNTDYLFPLLCFLKWHTY
TRVQVLIDICGVDYPSRKRRFEVVYNLLSTRYNSRIRVQTSADEVTRISS
VVSLFPSAGWWEREVWDMFGVSFINHPDLRRILTDYGFEGHPLRKDFPLS
GYVEVRYDDPEKRVVSEPIEMTQEFRYFDFASPWEQR--SDGX----
>Marchantia_polymorpha
MDNQLFFKSLIATLPK-WIHKCQTSKHENILYTNPNSLFQLLYFLKYHTN
TRFKVLIDICGVDYPSRKRRFEVVYNLLSIDYNTRIRILTSVDEITPICS
VVSIFPSAGWWERETWDMFGVYFSNHPDLRRILTDYGFEGHPLRKDFPLS
GYVEVRYDDSEKRVVSEPIEMTQEFRYFDFASPWEQMSRSDESNQKX
>Chara_vulgaris
VHNQLFFKSLIATLPK-WINKSKISKKEICIYTNPDNLFQMFFFLKNHTN
TRFRVLIDICGVDYPSRKDRFEVVYNLLSIQYNSRLRVHTRVDEITPICS
VVKIFPAAGWWEREVWDMFGVYFSNHPDLRRILTDYGFEGHPLRKDFPLS
GYVEVRYDDSEKRVISEPIEMTQEFRYFDFSSPWVP---GDGX----
>Chaetosphaeridium_globosum
MHN--FVQNLIATLPL-WIKKAQISKNESILYIDSDYIVPLLYFLKHHTN
ARFQICVDITAVDYPSRKQRFEIVYNLLSVQYNSRIRIHTSVDEITPVNS
VTAIFASAGWFEREVWDMFGVYFSNHPDLRRILTDYGFEGHPLRKDFPLS
GYVEVRYDDSEKRVISEPIEMAQEFRYFDFASTWKS---------KX
