# Supplementary material for: PREP-Mt: predictive RNA editor for plant mitochondrial genes
Source: BMC Bioinformatics. 2005 Apr 12;6:96. doi: 10.1186/1471-2105-6-96 (PMC1087475; doi:10.1186/1471-2105-6-96)
Supplement: Additional File 25 — rpl2 alignment in FASTA format [file 1471-2105-6-96-S25.fas]

>Arabidopsis_thaliana
MR-PGRARALRQFTLSTGKSAGRNSSGRITVFHRGGGSKRLLRRIDLKRS
TSSMGIVESIEYDPNRSSQIAPVRWIKGG---CQKKMNTIEKFAPPRKIL
EPTTNTISGLFSFSFLPGKVDKRKVACFSPGLMAAYVVVGLPTGMPPLSS
SKSAFASKGAGSTKTLVKDVFFSAFSSPKAKRETASLAFASSFGFPRIAV
AGAKPAFFAPRMR---QKVRGKSTFSLCEVQKGRTHSILWAHRIKGKAGL
SWQSFRRQDTLGLVGAAGHKKSKPKTDQGN--------------------
-------------------LPAKP-IGERAKQLKALRGLRAKDGACKVDR
APVTYIIASHQLEAGKMVMNCDWSKPSTSSFLQSAQNDHPKPLFTVX---
--------------------------------------------------
--------------------------------------------------
--------------------------------------------------
--------------------------
>Brassica_napus
MR-PGRARALRQFTLSTGKSAGRNSSGRITVFHRGGGSKRLLRRIDLKRS
TSSMGIVESIEYDPNRSSQIALVRWIKGG---CQKKMNTIEELAPPRKIL
EPTTNTISGLFSFSFLPGKVDQRKVACFSPGLMAAYVVVGLPTGMPPLSS
YKSAFASKGAGSTKTLVKDVFFSAFSSPKAKRETASLAFASSFGFPRIAV
AGVPTAFFAPRMR---QKVRGKSTFSLCEVRKWRTHSILWAHRIKGKAGL
SWQSFRRQDTLGLVGAAGHNKSKPKTDQGS--------------------
-------------------LPAKP-IGERAKQLKALRGLRAKDGACKVDR
APVTYIIASHQLEAGKMVMNCDWSKPSTSSFSQSAQNDHPKPLFTVX---
--------------------------------------------------
--------------------------------------------------
--------------------------------------------------
--------------------------
>Oenothera_berteriana
MRQSKGVRALRQFTFCTGKSAGRNSSGRLTVFHRGGGSKRLQRRIDLKRS
TSSMGIVERIEYDPNRSSRIALVRWIEGV---RLRKLNMIEEFAPPPKIL
ESTTTTIRGLFSFSSLPGKGDQIKVACFSPGRMAAYVVVG---RMSPWS-
-KSPFTGKGAGSKKTCAKDVFFSAFSSPKAKGETASLSFGSSFGFPRIAV
AGAKPAFFAPRMREDEDKLRGKNTFSLCEVRKWRTHSILWAHRIKRKAAL
SWLSFRRQETDGLVGAAEHNESKPKTDQGS--------------------
-------------------LPAKP-IGEG-----------TKDGACKVDR
APVIYIIASHQLEAGKMVMNCDWSKPSTSDFLRPAQNAHTYX--------
--------------------------------------------------
--------------------------------------------------
--------------------------------------------------
--------------------------
>Oryza_sativa
MRQSIKGRALRHFTLSTGKSAGRNSSGRITVFHRGGGSKRLQRKIDLKRS
TSSIGIVERIEYDPNRSSRIALVRWIEGVLPGRQRKFKTIEEFALPRKIL
ESTTATIFCLFSFSSL----------------------------------
-------------------------SSPLAQGETASLSFGSSLGFPRIAV
AGAKPAFFAERMR--EKKI-GKKTFSLCEIRKWRTHCVLWAHRIKRKAAL
SWQSLRQQKTLELVGAAEHNESKLKADQGSLLPRQVLAYALCSGRPSYLH
ASRSFYKALLPVEASRFGSLPAKPPIGEG-----------PKDGAYKVDR
APVTYILASHQLEAGNMVINCDCSKPSKSGFLRPAQNAHTYLRFQELGRT
VNKGRVEGGSQLAASWPRPPAYRHEILDLNSKVGNSIPLADIRMGTWVHD
IECHPGQGAKLARAAGTYAKIIKEPASQCLVRLPSGVEKFIDSRCRATIG
IVSNPNHGARKLRKAGQSRWSGRRPIVRGVAMNPVDHPHGGGEGRTKGGR
PSVSPWGKPTKAGFRAGVGVGKRRIX
