# Supplementary material for: PREP-Mt: predictive RNA editor for plant mitochondrial genes
Source: BMC Bioinformatics. 2005 Apr 12;6:96. doi: 10.1186/1471-2105-6-96 (PMC1087475; doi:10.1186/1471-2105-6-96)
Supplement: Additional File 26 — rpl5 alignment in FASTA format [file 1471-2105-6-96-S26.fas]

>Arabidopsis_thaliana
-----MFPLNFHYEDVLRQDLLLKLNYANVMEVPGLCEIRVVPK--APYN
FIIKNGKLAMEIPCGQKFIQTQ-RGS---TGKSFRSNPFL---GSNKDK-
GYVSDLARQSTLRGHGMSNFLVRILT--VMSLLDFPVEIRKNSIQFSMET
EFCEFSPELEDHFEIFEHIRGFNVTIITSANTQDETLLLWSGFLQKDEGE
TQX-------
>Brassica_napus
-----MFPLNFHYEDVLRQDLLLKLNYANVMEVPGLCEIRVVPK--APYN
FIIKNGKLAMEIPCGQKFIQTQ-RGS---TGKSFRSNPFL---GSNKDK-
GYVSDLARQSTLRGHGMSNFLVRILT--VMSLLDFPVEIRKNSIQFSMET
EFCEFSPELEDHFEIFEHIRGFNVTIVTSANTQDETLLLWSGFLQKDEGE
TQX-------
>Cucumis_sativus
--MGPSLQLQFHYEDILRQELLLKLNYTNVMEVPGLSEIRVVPK--EPYD
FRSKNGKLAMEILCGQKLIQT--RGS---TGKSFRSNPFL---ESNKDK-
GYVSDLARESTLRGHSMFHFFFKIIIGIVLSFLNSPGEIRKNSIQFPMET
EFFEFFPELADHFEIFSNTLGFHVTIVTSAKTQDETLLLWSGFLRKKWNL
NLKKRKRKDX
>Oenothera_berteriana
-----MFPLNFHYEDVLRQDLLLKLNYANVMEVPGLCEIRIVPKTSSTYD
FIIKNGKLAMEILRGQKFIQTE-RGS---TGKSFRSNPFL---ESNKDK-
GYVSDLARQSILRGHGMSNFLVRILT--VMSLLDSRVEIRENSIQFSMET
EFCEFSPELEDHFEIFEHIRRFNVTIVTSANTQDETLLLWSGFLQKDEGE
SFKWKTPX--
>Solanum_tuberosum
-MDQLMFPLYFHYEDVLRQDLLLKLNYANVMEVPGLCKIIVVPKT-AP--
-SIKNGKLAMEISCGQKLKQ---RAS---TGKSFRSNPFL---GSNKDKK
GYVSDLARQSTLRGHGMSHFLVRIST--VMSLLDSPLEIRERSIQFSMET
EFCEFSPELEDHFEIFEHIRGFNVTIVTSANTQDETLLLWSGFLQKDEGE
TQX-------
>Beta_vulgaris
-----MFPLHFHYEDVSRQDLLLKLNYANVMDVPGLCEIRVVPKA-APSD
FIIQNGKLAMEISCGQKFIRTR-RGS---IGKSFQSNPFL---GSNKDK-
GYVNDLARQSTLRGHGMFHFLVRIST--VMSLLDSLVEIRENSIQFSMET
EFCEFSPELEDHFEIFEHIRGFNVTIVTSANTQDETLLLWSGFLQKDEGE
TQX-------
>Oryza_sativa
-----MFPLHFHYEDVLRQDLLLKLNYANVMEVPGLFEIRLVPK--AASD
FKIQFGKLAMEILCGQRFIQTQ-RGPYFKAGKSFRSNPFL---GSEKDT-
GYVSDFARQSVLRGHGMYHFLVRILT--VMSMLDSPVEIWENSIKFFMET
EFCEFSPELEDHFEIFEHIRGFNVTIVTSANTKDETLLLWSGFLLKDEGE
TKX-------
>Triticum_aestivum
----MMFPLHFHYEDVLRQDLLLKLNYANVMEVPGLFEIRLVLK--AASD
FRIQFGKLAMEILCGQRFIQTQ-RGPYFQAGKSFRSNPFL---GSEKDT-
GYVSDFARQSVLRGHGMYHFLVRIFT--VMSMLDSPVEIRENSIKFFMET
EFCEFSPELEDHFEIFEHIRGFNVTIVTSANTKDETLLLWSGFLLKDEGE
TKX-------
>Marchantia_polymorpha
MFSPNRNRLEFHYNQVIRPDLLLKINYENIMEVPRLCKIIVVPK--APSN
F-IKNVKLAMEIVCGQKFIQTRSRGS---TGKSFRFNKFVLNQESKRDT-
GYVTYLAR-STLRGHIMYNFLEKLVT--IISFYDYPVKIQKNSIQLSMAT
SLLRLFPEIQDHFEIFEHIRGFDVTIVTSANTQDETVILWSGFLQKEVX-
----------
