# Supplementary material for: PREP-Mt: predictive RNA editor for plant mitochondrial genes
Source: BMC Bioinformatics. 2005 Apr 12;6:96. doi: 10.1186/1471-2105-6-96 (PMC1087475; doi:10.1186/1471-2105-6-96)
Supplement: Additional File 28 — rpl16 alignment in FASTA format [file 1471-2105-6-96-S28.fas]

>Arabidopsis_thaliana
------MYLTIKSIMLLWKYLLVTESXVSKCGFHIVKKKGDVLYPKRTKY
SKYRKGRCSRGCKPDGTKLGFGRYGIKSCKAGCLSYRAIEAARRAIIGHF
HRAMSGQFRRNG---KIWVRVFADLPITGKPTEVRMGRGKGNPTGWIARV
STGQILFEMDGVSLANARQAATLAAHKLCLSTKFVQWSX
>Brassica_napus
------MYLTRKSIMLLRKYLLVTESXVSKCGFHIVKKKGDVLYPKRTKY
SKYRKGRCSRGCKPDGTKLGFGRYGIKSCKAGRLSYRAIEAARRAIIGHF
HRAMSGQFRRNG---KIWVRVFADLPITGKPTEVRMGRGKGNPTGWIARV
STGQILFEMDGVSLANARQAATLAAHKLCLSTKFVQWSX
>Oenothera_berteriana
-----------------------------------------VLYPKRTKY
SKYRKGRCSRGCEPDGTQLSFGRYGIKSCRAGRLSYRAIEAARRAIIGQF
HRAMSGQSRRNG---KIWVRVFADLPITGKPTEVRMGRGKGNPTGWIARV
STGQILFEMDGVSLSNARQAATLAAHKLCLSTKFVQWSX
>Petunia_x_hybrida
--------------MLLRKYLLVTESXVSKCGFLIVKKKRDVLYPKRTKY
SKYRKGRCSRGCKPDGTQLGFGRYGIKSCRAGRLSYRAIEAARRAIIGHF
HRAMSGQFRRNG---KIWVRVFADIPITGKPTEVRMGRGKGNPTGWIARV
SRGQILFEMDGVSLSNARQALHX----------------
>Oryza_sativa
MEKHLVMYLTRKSIMLLRKYPLVTEFXVSKCGSHIVKIRRDVLYPKRTKY
SKYSKCRCSRGCEPDGTQLGFGRYGIKSCRAGRLSYRAIEAARRAIIGQF
HRAMSGQFRRNC---KIWVRVFADLPITGKPAEVRMGRGKGNPTGWIARV
STGQILFEMDGVSLSNARQAARLAAHKLCLSTKFVQWSX
>Cycas_revoluta
--------------MLLRKYVLVMESXVSKCGSHIVTKERDVLYPKRTRY
RKYRKGICSRGCETDGTQLGFGRYGIKSCGAGRISYRAIEAARRAI----
----SGQFRRNG---QIWVRVFADLPITGKPTEVRMGKGKGNPTGWIARV
STGQILFEMDGVSLSNARQAATLAAHKLCSSTKFVQWSX
>Marchantia_polymorpha
-----------------------------------------VLYPKRTKF
RKYQKGRC-KGCKADGTQLCFGKYGIKSCEAGRISYQAIEAARRAI----
----SRKFRRNS---KIWVRVFADIPITSKPAEVRMGKGKGNTKGWIARV
LKGQILFEMDCVSLSNAQQAATLAAHKLGLSIKFFKWSX
>Chara_vulgaris
-----------------------------------------MLYPKRTKF
RKYQKGRS-KGSHA-AAQLCFGKYGIQSCEAGRISYQGIEAARRAI----
----TRKFRRNG---QIWVRVFSDIPITSKPTEVRMGKGKGNPTGWIARV
SQGQILFEMDGVSLSNAQAAATLASHKLCLSTKFVQWSX
>Chaetosphaeridium_globosum
--------------------------------------------MIRTKY
RKYQKGKCRQNIYN--CSLHFGRYAIQSCETGIVRAQTIEATRRVL----
----SRKFRLSGSRAQIWIRICANVPITRKPTEVRMGKGKGNPAGWVARV
SKGQILFEMDGVTLSNAQSAARYASHKLNVATKFVQWKX
