# Supplementary material for: PREP-Mt: predictive RNA editor for plant mitochondrial genes
Source: BMC Bioinformatics. 2005 Apr 12;6:96. doi: 10.1186/1471-2105-6-96 (PMC1087475; doi:10.1186/1471-2105-6-96)
Supplement: Additional File 29 — rps1 alignment in FASTA format [file 1471-2105-6-96-S29.fas]

>Oenothera_berteriana
MLLINRTGRGGKKKKQLMSIYLSRSFTRSNSSFFLCSGNALQSEVLRLRE
EMFLVDAGPGTPRMVMQDEPTGVPIKRATRFDNKVGSLDVVAGESLIKKR
ILERFFIDLVAGESLIKERAAARFNAKVGSLGVVAGEPLFFPRRFRQNRA
WIEMNKIFRRKTKVKGFIIKKVKGGYSVAIAGFIAFLPFRRAKK--IKKE
GIGISNNRFIIETIKPQKKGMKIVVF-X
>Oryza_sativa
--------------------------------------------------
-MFLVDAGLGTPKICMQDELTGLPIKRATRFENKVGSKNVVAGESLIKKR
IEERFFIDLVAGESLIKERAAARFNDFVGFLDVAAGEPLLLPQRFRQNRA
WIELKKIWQTKKKVKGFRIKKIKGGYLVAIAGFITFLPF--AKK---KK-
--RIANDRFTIDSFNPKRRDIVIIAADX
>Triticum_aestivum
--------------------------------------------------
-MFLVDAGLGTPKICMQDELTGLPIKRATRFENKVGFKNVVAGESLIKKR
IFERFFIDLVAGESLIKERAAARFNDFVGSLDVAAGEPLLLPQRFRQNRA
WIELKKIWRTKKKVKGFIIKKIKGGYLVAIAGFTTFLPF---KKALLKK-
--RIANDRFTIDSINPKRRDIVIIAADX
