# Supplementary material for: PREP-Mt: predictive RNA editor for plant mitochondrial genes
Source: BMC Bioinformatics. 2005 Apr 12;6:96. doi: 10.1186/1471-2105-6-96 (PMC1087475; doi:10.1186/1471-2105-6-96)
Supplement: Additional File 30 — rps2 alignment in FASTA format [file 1471-2105-6-96-S30.fas]

>Hordeum_vulgare
-MTMLSIVCTKLLCTNAHLG-RRVADHHFKV-YIRGSR-NGIAILDSDKT
LICLRNALHFIGSLIRQKGRFFFLKTNHLFIYEITEEMVSYLRSYLRNVN
SHCFDDSQWKIGAFLTNSFANKKKFRSRKKKINFGLNQQ-----------
--------------------------------------------------
--------------------PDCVVILNADRKSSVILEADRSQIPILSLV
DSTIPWESYKRITYPIPAND-SIQF-VYLFCHLIMKTVILKQNAI
>Oryza_sativa
-MTILSMVYTKLLCTNAHLGGRRVDAHHFNV-YICGSR-SGIAILDSDKT
LICLRTALHFIGSLIRKKCRFFLLKTNHLFRCEILEKMVS----------
--CINDSQWKIGTFFSNYLAKKKKFRLRTKKINFGLNQQ-----------
--------------------------------------------------
--------------------PDCAVILNADRKSSVILEAARSQIPIVFLV
DSTIPGESHKRITYPIPAND-SIQF-VYLFCHLVTKTGILECKSV
>Triticum_aestivum
-MTMLSIVCTKLLCTNAHLG-RRVADHHFKV-YIRGSR-NGIAILDSDKT
LICLRNALHFIGSSSRQKGRFFFLKTNHLFIYEITEEMVSYLRSYLRNVN
SHCFDDSQWKIGAFLTNSFANKKKFRSRKKKINFGLNQQ-----------
--------------------------------------------------
--------------------PDCVVILNADRKSSVILEADRSQIPILSLV
DSTIPWESYKRITYPIPAND-SIQF-VYLFCHLIMKTVILEQNAI
>Zea_mays
-MTILSTVCTKLLCTNAHLG-RRVAAHHLKV-YIRCFR-NGIAILDSDKT
LICLRNALDFVGYLICQKSRFFFLKTKNLFIYSIMAKMWS----------
--CINDSQWKIGAFFTNSYANPKKFRSRNNKIYFGLNRQ-----------
--------------------------------------------------
--------------------PDCVVILHPDRKSSVILEADRSQIPIVYLV
DSTIP--SHKRFTFTIPAND-SLRLLVYLFCNLITKTVRQKRTAI
>Marchantia_polymorpha
MYNSNLLVIQKLLSTNAYLG-HRIPTSDFQG-YLYGFR-NEMAIIDLEKT
LICLRRTCNLIGSIISAKGHLLLVNTNP----------------------
-----------------------------------------EYNKIIQQM
AKKTNQSYINHKWIGGFLTNWKHMKKVKKHFQDFSAHPNLKDAFTSSPFD
YFPRFKKMQKCFEGIMTHNIPDCLVIINANQNSMAILEANQLQIPIVALV
DSNIPNRLHKLITYPVPVNDDSIKF-VYLFCNLITKTVILSKRSQ
>Chara_vulgaris
MFNS-EKVIQRLLSTKAHFG-NRTPTSDFQP-YLYGLR-NEIAIIDLERT
LLYLRRACNFIEYIIRSNGHILFVNTNP----------------------
-----------------------------------------QNNQIIQKM
AKETCQSYINHKWIGGFLTNWKHIFHVQAHFQHFENLS-LKALDTAQHIR
KVPRYKKMKKCFEGIVTNDIPDCLVIMNANQNSMAILEASQLHIPIVCLI
DSDIPSKLQQRIHYPIPVNDDSLEF-IYLFCHLITQIVNYSRIVX
>Chaetosphaeridium_globosum
MIQSNSLVISKLLKINAHLGRPKLRTSHVSRYFLYGLRSNTRAIFDLEKT
LTCIRRACHFLESILDKQGCILFVSEGP----------------------
---------------------------------------NSPYNAIIKET
ALKTNQSFITTKWIGGLLTNWKHI--------------------------
----------SYYNHLSYDRPSCLIVFNPCLNFTAIQEANTLGIPVVSLM
NSNVPN--HLKIDYPIPVNHNSISF-IYLFCNLIVKLTKLEX---
