# Supplementary material for: PREP-Mt: predictive RNA editor for plant mitochondrial genes
Source: BMC Bioinformatics. 2005 Apr 12;6:96. doi: 10.1186/1471-2105-6-96 (PMC1087475; doi:10.1186/1471-2105-6-96)
Supplement: Additional File 31 — rps3 alignment in FASTA format [file 1471-2105-6-96-S31.fas]

>Arabidopsis_thaliana
MARKGNPISVRLGKNRSSDSSWFSEYYYGKFVYQDVNLRSYFGSIRPPTR
LTFGFRLGRCIILHFPKRTFIHFFLPRRPRRLKRREKTRPGKEKGRWWTT
FGKAGPIECLHSSDDTEEERNEVRGR--GARKRVESIRLDDR--KKQNEI
RGWPKKKQRYGYHDRLPSIKKNLSKLLRISGAFKHP---KYAG----VVN
DIAFLIENDDS--FKKTKLFKLFFQNKSRSDGPTSYL--RTLPAVRPSLN
FLVMQYFFNTKNQINFDP--VVVLNHFVAPGAAEPSTMGRANAQGRSLQK
RIRSRIAFFVESLT--SEK-KCLAEAKNRLTHFIRLANDLRFAGTTKTTI
S--LFPFFGATFFFLRDGVGVYNNL---DA---REQLLNQLRVKCWNLVG
KDKIMELIEKLKNLGGIEELIKVIDMMIEIILRKR--GIPYRYNSYFYEV
KKMRSFLSNRTNTKTLIESVKIKSVYQSASLIAQDISFQLKNKRRSFHSI
FAKIVKEIP----KGVEGIRICFSGRLKDAAEKAQTKCYKHRKTSCNVFN
HKIDYAPVEVFTRYGILGVKVWISYSQKKGRRAISETYEIX-
>Brassica_napus
MARKGNPISVRLGKNRSSDSSWFSEYYYGKFVYQDVNLRSYFGSIRPPTR
LTFGFRLGRCILLHFPKRTFIHFFLPRRPRRLKRREKTRPGKEKGRWWTT
FGKAGPIGCLR--DDTEEERNEVRGR--GARKRVESIRLDDR--KKQNEI
RGWPKKKQRYGYHDRSPSIKKNLSKSLRISGAFKHP---KYAG----VVN
DIAFLIENDDS--FRKTKLFKFFFPKKSRSDGPTSYL--RTLPAVRPSLN
FLVMQYFFNTKNQMNFDP--VVVLNHFVAPGAAEPSTMGRANAQGRSLQK
RIRSRIAFFVESST--SEK-KCLAEAKNRLTHFIRLANDLRFAGTTKTTI
S--LFPFFGATFFFLRDGVGVYNNL---DA---REQLLNQLRVKCWNLLG
KDKVMELIEKFKNLGGIEELIKVIDMMIEIILRKR--GIPYRYNSYFYEV
KKMRSFLSNRTNTKTLIESVKIKSVYQSASLIAQDISFQLKNKRRSFHSI
FAKIVKEIP----KRVEGIRICFSGRLKDAAEKAQTKCYKHRKTSCNVFN
QKIDYASAEVSTRYGILGVKVWISYSQKKGGRAISETYEIX-
>Oenothera_berteriana
MAXKGNPISVRLDLNRSSDSSWFSDYYYGKLVYQDVNLRSYFGSIRPPTR
LTFGFRLGRCIILHFPKRTFIHFFLPRRPRRLKRGKKSRPGKEKARWWE-
FGKVGLIGCLHSNDDTEEERNEVGGR--GAGKRVESIRLDDR--EKQNEI
RIWPKKKQGYGYHDRSPSIKKNLSKLLRVSGAFKHP---KYAG----VLN
DIAFLIENDDS--FRKTKLFKFFFPKKSRSDGPTSHLLKRTPPAVRPSLN
YLVMQYYLNTKNQMHFDP--LVVLNHFVAPGVAEPSTMGGANRQGRSNEL
RIRSRIAFFVESLT--SEK-KSLAEDKKGLPHFIRQENDLRFAGRTKTTI
S--LFPFFGATFFFPRDGVGVYKHLFFEDA---REQLLGQLRIKCWKLMG
KDKVMELIEKFIDLGGIGELIKGIEIMIEIILRNR--RIPYGYNSYLNEV
KKMRSLLSNRTKTNTIIESVKIKSVYQSASLIAQDISFQPRNKRRSFRSI
FSQIVKDIPLVMKKGVEGIRICCSGRLK-GAEIARTECGKYGKTSCNVFN
QKIDYASAEVSTRYGILGVKVWISYS-KX-------------
>Beta_vulgaris
MARKGNPISVRLDLNRSSDSSWFNDYYYSKLVYQDLNLRSYFGSIRPPTR
LTFGFRLGRCIIIHFQKRTFINFFLPRRPQRRKRRKKSRPGKTKGRWWE-
LGKVGPIECLYSSEGRKEERNEVRDR--RAGKRVESIRLDDQ--KKQNEI
RVWPKKKQRYGYHDRSPSIKKNLSKLLRVSGAFKHP---KYAE----VVN
DIAFLIENDSS--FKKTKLFKFFFPKKSRYDGPTSHLLKRTLPAVRPSLN
YLVMQYLLNTKKKMHFDP--VLVLNHFVAPGVVEPSTMNRANAQGGSLDK
RIRSRIAFFVESST--SQK-KCLAEAKKRLTHFIRQANDLRFAGRRKTTI
S--LFPFFGATFFFLRDGVRVYNNLFFKDA---REQLLGQLRIKCWNLMG
KDKVMKLIEKFIDLGGIRELIKGIEMMIEIILKNI--RIAYGSNSYLNEV
KKMRSLLSNRTNTNTLIESVKIKSVYQSASLIAQDISFQLKKKRGSFRSI
FSKIVKKIPLVMKRGVEGIRICCSGRLE-GAEIARTECGKYGKTSCNVLH
QKIDYASAEVSTRYGIVGVKVWISYSPKX-------------
>Petunia_x_hybrida
MARKGNPISVRLDLNRSSDSSWFS-YYYGKLVYQDVNLRSYFGSIRPPTR
LTFGFRLGRCIILHFPKRTFIHFFLPRRPRRLKRREKSRPVKEKGRWGA-
FGKVGPIGCLHSSDGTEEERNEVRGR--GAGKRVESIRLDDR--EKQNEI
RIWPKKKQGYGYHDRSPSIKKNLSKLLRVSGAFKHP---KYAG----IEN
DIAFLIENDDS--FRKTNLFKFFFPKKSRSDRPTSHLLKRTLPAVRPSLN
YSVMQYLLNTKNKIHFDP--VVVLNHFVAPGVAEPSTMGGANAQGRSLDK
RIASCIAFFVENST--SEK-KCLAEAKKRVTHFIRQANDLRFAGTTKTTI
S--LFPFFGATFFFLRDGVGVYNNLFFEDA---REQLLGQLRRKCWNLMG
KDKVMELIEKFIDLNRIGELIRGIEMMIEIILRNR--RIPYGYNYYLNEV
KKMRSLLYNRTNTNTLIESVKIKSVYQSASLIAQDISFQLRNKTRSFRSI
FSKIVKDIPLVMKKGVEGIRICCSGRLE-GAEIARTECGKYGKTSCNVFN
QKIDYALAEVSTRYGILGVKVWISYSKKKKGRAISETYEIX-
>Oryza_sativa
MARKGNPISVRLDLNRSSDSSWFSDYYYGKLLYQDVNLRSYFSSIRPPTI
LTFGFRLGRCIILHFPKRTFIHFFLPRRPLRLKRRDKSRPGKDKGRWWA-
FGKVGPIGCLHSSEGTEEERNEVRGR--GAGKRVESI---DR--EKQNEI
RIWPKKMQRYGYHDRSPSRKKNFSKLLRVSGAFKHP---KYAG----VVN
DIAFLIEN----------------------DGPTSHLLKRTLPAVRPSLN
YLVMQYFFNTKNKMHFDP--VVVLNHFVAPGVAEPSTMGG--AKGGSLDK
RIRSRIAFFVESST--SEK-KCLARAKKRLIHFIRQANDLRFAGTTKTTI
S--LFPFFGATFFFLRDGVGVYNNPFFEYA---REQLLGQLRIKCRNLMG
KDKVMELIEKFIYLGRIGKLIKGIEMMIEIILRKR--IIPYGYNSYLNEV
QKMRSFLSNRTNTNTLIESVKIKSVYQSASLIAQDISFQLGNNPISFRSI
FSQIVKDIPLIMPKGVEGIRICCSGRLG-GAEIARTECGKYGKTSCNVFN
QKIDYAFAEVSTRNGILGVKVWISYSQNKKGRAISETYEIX-
>Cycas_revoluta
MAREVNPISVRLNLNRSSDSSWFSDYYYGKLVYQDVNLRDYFGSIRPPTR
KTFGFRLGRCIIHHFTKRTFIHLFLPRRPRRLKRRGKSRPGK--GRWWA-
FGKVRSIGP---DDGTEEERNEVRGRRRGAGKTVKSIRLDDRTGEERNEV
RIWPRKKQRYGYHDRSPSRQKNLSKWVSGWMAYKHPMSGKYAAKKRQYVN
DIAFSIE-DDTYVFGKTKFFKFLFPKKFRSDGPTSKRLLQTIPAVRPSFN
YLVMQYFFHMKNQIHFDPIDVVVLNNLVAPGVAEP---GGADEQGGSLDK
RIRSRIGFFVESLTAKTEQGEFLAEAKKRFTHLICQANDSRFARTTKTCW
SILLFPFFGATFFFLRDNLGVSNNK-IDDALPLREQLLGKFRRKLRNLLG
KEKVIKLMEKLIDLGGIGELIKGIGMIDAIILRNRSGRIPYGYNYYLNEV
QKMRSLLSDGTNTNTSIGSVKIESVYQSASLIAQDISFQLRNGTGSFRSI
FGQIVRDITFVMPKRVKGIRICCSGRLK-GAEIARTECREYGKTSCNVFD
HKIDYASAKVCTRYGILGVKVWISYSNERKGRAISETYKISX
