# Supplementary material for: PREP-Mt: predictive RNA editor for plant mitochondrial genes
Source: BMC Bioinformatics. 2005 Apr 12;6:96. doi: 10.1186/1471-2105-6-96 (PMC1087475; doi:10.1186/1471-2105-6-96)
Supplement: Additional File 32 — rps4 alignment in FASTA format [file 1471-2105-6-96-S32.fas]

>Arabidopsis_thaliana
MWLLKKLIQRDIDLSPLRFQTCRLLSGNVWNRELTIIQRRILRRLRNRKR
SIKKRKIYPKKYLTSYIQLQTTRKLPFFYGDLPITEMHRGTKRTSYIPFL
LNLETRFDVIPLRLYFLETIPQARQLISHRRVCVNKGMVSITHFKLSHGD
IISFQENNAIIRGEEIRRSFYKEILVEKIIGKLLH--------------Q
PLRMWRRSKTEWFHLLKTKRGCRLLLKSRFLQQLRSSMQEEDLERTKKFG
SEKVCLGSSFAEHKRMKRNLL--KSLFLSKRRKDKNLNLPT--------R
TISPIVYNSSLSLYSNSTYCFASPHKLTMKRRIKR------IELPTHYLE
VNYRTPKAVVFYGPNIGHIPHDIRLKDLNLLLWSRNGRGQNIX
>Brassica_napus
MWLLKKLIXRDIDMSPLRFQTCRLLLGNVWNRELTIIQRRILRRLRNRKR
SIKKRKIYSKKYLTSYIQLQTTRKLSLFYGDLPITEMHRGTKRTSYIPFL
LNLETRFDVILLRLHFLETIPQARQLISHRRVCVNKGMVSITHLKLSHGD
IISFQENNAIIRGEEIRRSFYKEILVEKIIGKLLH--------------Q
PLRMWRRSKTEWFHLLKTKRGCRLLLKSRFLQQLRSSMQEEDLERTKKFG
SEKVCLGSSFAEHKRMKRNLL--KSLFLSKRRKEKNLNLPT--------R
TISPIVYNSSLSLYSNSTYCFASPHKLTMKRRIKR------IELPTHYLE
VNYRTPKAVVFYGPNIGHIPHDIRLKDLNLLLWSRNGRGQNIX
>Helianthus_annuus
-------------MPALRFKTCRLLEGNVWNRELTIIQRRILRRLRNKTR
SV-KRMIYSRKNLNSYIQLQTTRKLSLFYGDLPITEMHRGTERTSYIPFL
LNLETRLDVILVRLHFSETLPQARQLISHRRLCVNNVIVSITSFQVSQGD
FISLKENDAIIYS-EIRRFFYIEILVSKIIGKSLD--------------S
PVRMWRRTKTEWFRLLKTKRGCRLLLKDPFLQQLRSSMQDEDLERTKKFG
SEKVCLGSSFAEHKRIKRNFYHFKSIFLSKRRNEKTLNLTT--------R
KRSPIVYNS--SFYSNLTSC--STHQSSMKRKIKS------SSLSTHYLE
VNYRTLKAVLFYGPNIGHIPH-VRQEHIRX-------------
>Beta_vulgaris
-------------MTALRFKTCRLVSGNVWNKELTLSQRIALRKWRMKKK
SI-KKKMYSRKNRNSYIQLRTTRKLSLFYGNLPITKMHRRTKRTSYIPFL
LNLETRLDVILVRLHFCETIPQARQLISHRKVCVNNGIVNISHFKVSHGD
IISFQENYARTRGEEIRKFFYIKILVEKIIGKLRGHRGRLRSRSKTEWFR
RVRMRSRSKTEWFRRLKTKKGCRLLLKDRFLQKLHSSMQEQDLERTKKFG
SD--------AEHNRMKRNFYHSVTLFLSK--------------------
-----------------------------KRRIKR------IELPTHYSE
VNHRTLKAVVFYGPNIDHIPHDIRLKDLNLLLWSGKGRGQNTX
>Magnolia_x_soulangeana
-------------MPALRFKTCRLLLGNVWNRELTIIQRRILRRLRNKKR
S-KKRKIYSRENLNSYIKLQTTRKLSLFYGDLPITEMHRGTERTSYIPFL
LNLETRLDVILVRLHFCETIPQARQLISHRRVCVNNGMVSITHLKVSHGD
LISFQENDARTCGEEIRRFFYIDILVEKIIGKFL----------------
PVRMWRRTKTEWFRLLKTQRGCRLLLKSRFLQQLRSSMQEEDLERTKKFG
SAKVCLGSSFAEHNRMKRNLYHFKFIFLSKRRNEKNRNLPT--------R
TRSPLVKNS--YIYSNSTYCSGSPHQFTRKRRIKRKRRIKRIELPTHYLE
VNYRTLKAVVFYGPNIGHIPHDIRLKDLNLLLWSGNGRGQNIX
>Oryza_sativa
-------------MPALRFKTCRLLLGNVWNRELSLIQRRILRRLRNKRR
SI-KRNLSQRENLNSNIKLQTTRKLSLYYGDLPIREMHRGRERTSYIPFL
LNQETRLDVILVRLHFCDTLPQARQLISHRRVCLNNGLVTITHLKVSHGD
LISFQENDARTRGEEIRRSFYIDILVGKIIGKLL----------------
PVRIWRKTKTEWFRLLTTQRVCRLLLKSWFLQELRSYMQEEDLERTKKFG
SAKVCLGSSFAEHNRMKRNLFHFKYFFLLKRRKEEEELIRTIGEAENRKR
AISPFVYKS--SLYRNSTYCSGSP--FTRKIRIKR------IELPTHYLE
VNYRTLKAVVFYGPNIGHIPHDIRLKDLNLLLWSGNGRGQNIX
