# Supplementary material for: PREP-Mt: predictive RNA editor for plant mitochondrial genes
Source: BMC Bioinformatics. 2005 Apr 12;6:96. doi: 10.1186/1471-2105-6-96 (PMC1087475; doi:10.1186/1471-2105-6-96)
Supplement: Additional File 33 — rps7 alignment in FASTA format [file 1471-2105-6-96-S33.fas]

>Arabidopsis_thaliana
MGGLDGEQKLLIKKLVNFRMKEGKRTRVRAIVYQTFHRPARTER------
-------DVIKLMVDAVENIKPICEVAKVGVAGTIYDVPGIVARDRQQTL
AIRWILEAAF-KRRISYR---------ISLEKCSFAEILDAYQKRGSARR
KRENLHGLASTNRSFAHFRWWX--
>Brassica_napus
MGGLDGEQKLLIKKLVNFRMKEGKRTRVRAIVYQTFHRPARTER------
-------DVIKLMVDAVENIKPICEVAKVGVAGTIYDVPGIVARDRQQTL
AIRWILEAAF-KRRISYR---------ISLEKCLFAEILDAYQKRGSARR
KRENLHGLASTNRSFAHFRWWX--
>Daucus_carota
MGDLDGEQKQLIKKLVNFRMKEGKKTRVRAIVYKTLHRLGRTER------
-------DVIKLMVDALENIKPICKVERVGRAGTIYDVPGIVARDRQQTL
AIRWTLEAAF-KRRISYR---------TSLEQCLFDEILDAYRKRGIVRK
KRGNLHRLASTNRSIAHFRWWX--
>Beta_vulgaris
MGGLDSEQKQLIKKLVNFHMKEGKRTKVRAIVYQTFHRLARTEG------
-------DVIKLMIDAVENIKPICKVEKVRVAGTIYDVPGIVARDRQQTL
AIRWILEAAF-KRRISYR---------ISLEKCLFDEILDAYRKRGISRK
KRENLHGLASANRSFAHFRWWX--
>Oryza_sativa
MGDFDGEQKELIKKLVNFRMIDGKRTRVRAIVYKTFHRLARTER------
-------DVIKLMVDAVDNIKPICEVVKVGVAGTIYDVPGIVARDRQQTL
AIRWIFGAAF-KRRISYR---------ISLEKCLFAEILDAYRKRGISRK
RRGNLHGLASTNRSFAHFRWWX--
>Marchantia_polymorpha
IRGLNGKQKQLIKKLVHICMIDGKKTRSRAIVYKTFHRLAPHG-------
-------DVIKLLVNAIENVKPICEVKKVRISGTTRLVPSIIATNRQETL
AIRWMLESAA-KRRMGKKS--------ISLDQCLYAEILEASQKMGIARK
KRDDLHKLAEANRSFSHYRWWX--
>Chara_vulgaris
ILE-NCKVQQLIQKFINICMIHGKKTKSRAIVYKTFYCLANENLSM----
-------NVITHFVNAIENVKPILEVRKVRISGTTQLVPSIIPKSRQETL
ALRWILEGALWRRRLTKKN--------ISLDQSLSAEIQDASKKQGFARK
KRDDLHKLAESNRSFSHYRWWX--
>Chaetosphaeridium_globosum
IHELNPNQKALIHKFVNILMTQGKKTKSRQILFQTIEVL-RESLPPSDEK
DKHKPTQITIDYLFQAISNVQPLLEVKKIRIAGSTQWIPSTISVNRQQTL
AIRWILEAA--KKRPSVRVSFPDRSKGTRFSHKLAAEILEASKKTGFARK
KRDELHKLAEANRSFSHYRWWSLX
