# Supplementary material for: PREP-Mt: predictive RNA editor for plant mitochondrial genes
Source: BMC Bioinformatics. 2005 Apr 12;6:96. doi: 10.1186/1471-2105-6-96 (PMC1087475; doi:10.1186/1471-2105-6-96)
Supplement: Additional File 34 — rps8 alignment in FASTA format [file 1471-2105-6-96-S34.fas]

>Marchantia_polymorpha
MHTLSNLLSSIKNAQKAQKRVLYFSSFKKISKRKKRFVCSACKMMPRVFV
SRLCWDFCRILYNEGYIHGFSQEADGSLRIVLKYHSSGIGVIKKMKTISK
PGFRIYSSKNRLSKKREGLGITILSTSKGNLICDREAQKTNFGGGEILCQ
VFX
