# Supplementary material for: PREP-Mt: predictive RNA editor for plant mitochondrial genes
Source: BMC Bioinformatics. 2005 Apr 12;6:96. doi: 10.1186/1471-2105-6-96 (PMC1087475; doi:10.1186/1471-2105-6-96)
Supplement: Additional File 35 — rps10 alignment in FASTA format [file 1471-2105-6-96-S35.fas]

>Pisum_sativum
MTTKICIVIRSFDHPFLENHFGGLPPYTRKIGLPESRVLYTVLRSPHIDK
KSREQFEMEIKKKYLVIKTEKHELRKKFFWLKRQRLFGAQYEILFFCKTR
LDKGKLQRLLX
>Solanum_tuberosum
MTTKIGIVIRSFDHPFLENHFWGLPPYTRKIGLPESRVLYTVLRSPHIDK
KSREQFFMKIKKEFLVIKTERHELRKKFFWLKRQRIFGAQYEILFSCKTR
LDKGKLQRLLX
>Marchantia_polymorpha
MTAKICIVIKSFENQR-----SGLLLNTRKIGLPKKQTLYTVLRSPHIDK
KSREQFEMRIHKQLLVIETETHKLREKLNWLKLHDLLGVQVKIIFYYQTR
LDKVCKSX---
>Chara_vulgaris
MTAKIAIVIKSFEIQR----------KTRALRLPKTRTLYTVLRSPHIDK
KSREQFEMKIHKQLIVIQTETKQLREKLHYMKLHELFGLQLKVTLSYETR
LEKQSKKTQKX
>Chaetosphaeridium_globosum
MRAKIFICIKSV--QK--------LLSKRSIGLPKKYTLYTLIRSPHIDK
KSREQFAMKIHRTLLVFESDITTLRDHFESLKYYALLGVQIRITFVYKIR
LX---------
