# Supplementary material for: PREP-Mt: predictive RNA editor for plant mitochondrial genes
Source: BMC Bioinformatics. 2005 Apr 12;6:96. doi: 10.1186/1471-2105-6-96 (PMC1087475; doi:10.1186/1471-2105-6-96)
Supplement: Additional File 37 — rps12 alignment in FASTA format [file 1471-2105-6-96-S37.fas]

>Arabidopsis_thaliana
MPTFNQLIRHGREEKRRTDRTRALDKCPQKTGVCLRVSTRTPKKPNSALR
KIAKVRLSNRHDIFAYIPGEGHNLQEHSTVLIRGGRVKDLPGVKFHCIRG
VKDLMGIPGRRRGRSKYGAEKPK-SIX
>Brassica_napus
MPTFNQLIRHGREEKRRTDRTRALDKCPQKLGACLRVSTRTPKKPNSALR
KIAKVRLSNRHDIFAYIPGEGHNLQEHSQVLIRGGRVKDLPGVKFHCIRG
VKDLMGIPGRRRGRSKYGAEKPK-SIX
>Raphanus_sativus
MPTLNQLIRHGREEKRRTDRTRALDKCPQKLGACPRVSTRTPKKPNSAPR
KIAKVRLSNRHDIFAHIPGEGHNSQEHSQVLIRGGRVKDSPGVKSHCIRG
VKDLMGIPGRRSGRSKYGAEKPK-SIX
>Helianthus_annuus
MPTLNQLIRHGREEKRRTDRTRALDQCPQKQGVCLRVSTRTPKKPNSALR
KIAKVRLSNRHDIFAYIPGEGHNLQEHSIVLIRGGRVKDLPGVKFHCIRG
VKDLLGIPDRRKGRSKYGAEKPK-SRX
>Petunia_x_hybrida
MPSLNQLIRHGREEKRRTDRTRALDQCPQKQGVCLRVSTRTPKKPNSALR
KIAKVRLSNRHDIFAYIPGEGHNLQEHSMVLIRGGRVKDLPGVKFHCIRG
VKDLLGIPDRRRGRSKYGAEKPK-SIX
>Beta_vulgaris
MPTINQLIRHGREEKRRTDRTRALDQCPQKQGVCLRVSTRTPKKPNSALR
KIAKVRLSNRHDIFAYIPGEGHNLQEHSMVLIRGGRVKDLPGVKFHCIRG
VKDLLGIPDRRRGRSKYGAEKPK-SIX
>Magnolia_x_soulangeana
MPTLNQLIRHGREEKRRTDRTRALDQCPQKQGVCLRVLTRTPKKPNSALR
KIAKVRLSNRHDIFAYIPGEGHNLQEHSMVLIRGGRVKDLPGVKFHCIRG
VKDLLGIPNRRRGRSKYGAERPK-SIX
>Allium_cepa
MPTFNQLIRHGREEKRRTDRTRALDQCPQKQGVCLRVLTITPKKPNSALR
KIAKVRLTNRHDIFAYIPGEGHNSQEHSIVLVRGGRVKDLPGVKFHCIRG
VKDLLGIPDRRRGRSKYGAEKPK-SKX
>Coix_lacryma-jobi
MPTKNQLIRHGREEKRRTDRTRALDQCPQKQGVCLRVSTRTPKKPNSALR
KIAKVRLSNRHDIFAYIPGEGHNLQEHSIVLVRGGRVKDLPGVKFHCIRG
VKDLLGIPDRRKGRSKYGAERPK-SKX
>Oryza_sativa
MPTKNQLIRHGREEKQRTDRTRASDQCPQKQGVCLRVSTRTPKKPNSALR
KIAKVRLSNRHDIFAHIPGEGHNSQEHSIVLVRGGRVKDSPGVKSHRIRG
VKDLLGIPDRRKGRSKYGAERPK-SKX
>Sorghum_bicolor
MPTKNQLIRHGREEKRRTDRTRALDQCPQKQGVCLRVSTRTPKKPNSALR
KIAKVRLSNRHDIFAYIPGEGHNLQEHSIVLVRGGRVKDLPGVKFHCIRG
VKDLLGIPDRRKGRSKYGAERPK-SKX
>Triticum_aestivum
MPTKNQLIRHGREEKRRTDRTRALDQCPQKQGVCLRVSTRTPKKPNSALR
KIAKVRLSNRHDIFAYIPGEGHNLQEHSIVLVRGGRVKDLPGVKFHCIRG
VKDLLGIPDRRKGRSKYGAERPK-SKX
>Zea_mays
MPTKNQLIRHGREEKRRTDRTRALDQCPQKQGVCLRVSTRTPKKPNSALR
KIAKVRLSNRHDIFAYIPGEGHNLQEHSIVLVRGGRVKDLPGVKFHCIRG
VKDLLGIPDRRKGRSKYGAERPK-SKX
>Pinus_sylvestris
MPTSNQSIRHGREKKRRTDRTRALEKCPQKRGVCLRVSTRTPKKPNSALR
KIAKVRLSNRHDIFAYIPGEGHNLQEHSMVLIRGGRVKDLPGVKFHRIRG
VKDLLGIPGRKRGRSKYGAERPK-SK-
>Marchantia_polymorpha
MPTMNQLVRKGRESKRRTKRTRALNKCPQKQGVCLRVSTRSPKKPNSALR
KIAKVRLTNRNEIIAYIPGEGHNLQEHSVVMVRGGRVQDLPGVKYHCIRG
VKDLQGIPGRRRGRSKYGTKKPKDYIX
>Chara_vulgaris
MPTMNQLIRHGRESKRRTQRTRALNQCPQKQGVCLRVSTRTPKKPNSALR
KIAKVRLTNRNEVIAYIPGEGHNLQEHSIVMVRGGRVKDLPGVKYHCIRG
VKDLQGIPNRRRGRSKYGTKKPKIEIX
>Chaetosphaeridium_globosum
MPTLNQLVLKGRKTKYRTSRTRALGGAPQKLGVCLRVSTRTPKKPNSALR
KIAKVRLTNRNEIIAYIPGEGHNLSEHSIVLIRGGRVPDLPGVKYHCIRG
VKDLQAVVGRRRGRSKYGTKSHT-KRX
