# Supplementary material for: PREP-Mt: predictive RNA editor for plant mitochondrial genes
Source: BMC Bioinformatics. 2005 Apr 12;6:96. doi: 10.1186/1471-2105-6-96 (PMC1087475; doi:10.1186/1471-2105-6-96)
Supplement: Additional File 38 — rps13 alignment in FASTA format [file 1471-2105-6-96-S38.fas]

>Oenothera_berteriana
----MSYISGARLVADEQVRIASTKMDGIGPKKAIQVRSRLG--GNIKRK
ELTKYQIDQIEQMRGQDHVVHWELKRGERADIERFISISCYRGIRHQDGL
PLRGQRSHTNARTSRKR----IRKX
>Daucus_carota
----MLYISGARLVADKQVRIALTKMYGIGPKKAIQVCYRLGISGNIKIK
ELTKYQIDQMEQMIGQDHVVHWELKRGERADIERFISISCYRGIRHQDGL
PLRGQRTHTNARTCRKQ----IRKX
>Helianthus_annuus
----MLYISGARLVADEQVRIALTKIDGIGPKKAILVCYRLGISGNIKIK
ELTKYQIDQIEQMIGQDHVVHWELKRGERADIERLISISCYRGIRHQDGL
PLRGQRTHTNARTSRKQ----IRKX
>Beta_vulgaris
----MSYISGARLVDDKQVKIALTKIDGIGPKKAIQVCYRLGISDNIKIK
ELTKYQIDQIEQMIGQDHVVHWELKRGERADIERLISISCYRGIRHQDGL
PLRGQRTHTNARTCRKK----IRKX
>Magnolia_x_soulangeana
----MLYISGARLVPDKQVRIALTKMDGIGPKKAIQVCYRLGISGNIKMN
ELTKYQIDQIEQMIGQDHVVHWELKRGERADIERLISISCYRGIRHQDGL
PLRGQRTHTNARTFRKQ----IRKX
>Oryza_sativa
----MLYILGARLLPDEQVRIALTKMDGIGPKKAIQLCYRLGISGNIKMN
ELTKYQIDQIEQMIAQDHVVHWELKRGERADIERLISISCYRGIRHQDGL
PLRGQRTHTNARTARKL----IRKX
>Triticum_aestivum
----MLYILGARLLPDEQVRIALTKMDGIGPKKAIQLCYRLGISGNIKMN
ELTKYQIDQIEQMIAQDHVVHWELKRGERADIERLISISCYRGIRHQDGL
PLRGQRTHTNARTARKQ----IRKX
>Zea_mays
----MLYISGARLLPDEQVRIALTKMDGIGPKKAIQLCYRLGISGNIKIH
ELTKYQIDQIEQMIAQDHVVHWELKRGERADIERLISISCYRGIRHQDGL
PLRGQRTHTNARTARKQ----IRKX
>Marchantia_polymorpha
----MSYILGTNLNSNKQVKIALTRIFGIGPKKAIQVCDQLGLSDTIKVN
KLTKYQFDQILKIISQNYLVDSELKRVIQRDIKRLISIGCYRGFRHNAGL
PLRGQRTHTNAKTCRKLRYVSIRSX
>Chaetosphaeridium_globosum
MRTFSTYALSALTNNKKQLRFALIQLYGIGRAKASFICSLLGVSPFIKVN
QLTRFQTDELNKIISSNFLIELELKRIVQTDIRRLVTIGCYRGLRHIAGL
PLRGQRTHTNAKTARRLQLK-LR-X
