# Supplementary material for: PREP-Mt: predictive RNA editor for plant mitochondrial genes
Source: BMC Bioinformatics. 2005 Apr 12;6:96. doi: 10.1186/1471-2105-6-96 (PMC1087475; doi:10.1186/1471-2105-6-96)
Supplement: Additional File 39 — rps14 alignment in FASTA format [file 1471-2105-6-96-S39.fas]

>Brassica_napus
MSEKQNSRDHKRRLLAAKFELRRKLYKAFCKDPDLPSDMRDKHRYKLSKL
PRNSSFARVRNRCISTGRPRSVSEFFRIYRIVFRGLASRGSLMGIKKSSW
X
>Marchantia_polymorpha
MS-NQIIRDHKRRLLVAKYELKRMHYKAICQDRNLPNKIRYEYFFKLSKL
PRNSSKTRVRNRCIFTGRPRSVYKLFRISRIVFRELASKGSLIGINKSCW
X
>Chara_vulgaris
MS-NQVIRDQKRRLLVAKYELKRMQYKAICQDRALPNQIRYEYTLKLAKL
PRNSSKTRVRNRCILTGRSRSVYKLFRVSRIVFRELASRGALYGINKSSW
X
>Chaetosphaeridium_globosum
---MKIERDKKRRSQVLKYELKRKIYKAIWKDQNVPSNVRYAFFEKLNKL
PRNSSSVRVRNRCIFTGRARSVYSTYRMSRIVFRNLASKGLLIGIKKYSW
X
