# Supplementary material for: PREP-Mt: predictive RNA editor for plant mitochondrial genes
Source: BMC Bioinformatics. 2005 Apr 12;6:96. doi: 10.1186/1471-2105-6-96 (PMC1087475; doi:10.1186/1471-2105-6-96)
Supplement: Additional File 40 — rps19 alignment in FASTA format [file 1471-2105-6-96-S40.fas]

>Petunia_x_hybrida
MPRRSIWKGSFVDAFLLRMK---------------------KKRDLLFNR
KIWSRRSSILPEFVDCFVRIYNGKTFVRCKITEGKVGHKFGEFAFTRKR-
------RPSR-TNIGPGRKRGKKX
>Oryza_sativa
MPRRSIWKGSFVDAFLFRIK---------------------KNRESLMSR
KIWSRRSSILPEFVDCSVLIYNGKTFVRCKITEGKVGHKFGEFAFTRRR-
------RPYQ-TNRGKGRK-GKKX
>Cycas_revoluta
MPRRSIWKGSFVDAFLLKMR---------------------SKRENISSR
KIWSRRSSILPEFVDCFVRIYNGKTFVRCKITEGKVGHKFGEFAFARKR-
------KPSR-TDIGPGRK-GKRX
>Marchantia_polymorpha
MTR-SIWKGPFVDTCLFKQK--------------------------KIRW
RIWSRRSCILPQFVGCYAQIYNGKGFVGLKITEEMVGHKFGEFASTRKTS
SLGKRALPSK-TKIKPIKK--VRX
>Chara_vulgaris
MSR-SIWKGPFVDACLLKKH----------------------SRVARQSW
KIWSRRSCILPKFVGYYAQVYNGKYFVGLQITEDMVGHKFGEFASTRKT-
--------SK-TKTKQKKK--NKX
>Chaetosphaeridium_globosum
MAR-SLWKGPFVDAHLLKKPVHARPMGEDTRLKREGSTEQAFVTKSSSLQ
KIWSRRSCILPQFVGNIVSVYNGKNFVNLKITDEMVGHKYGEFASTRKI-
-----AKVSKGTKHKKTWR--KKX
