# Supplementary material for: PREP-Mt: predictive RNA editor for plant mitochondrial genes
Source: BMC Bioinformatics. 2005 Apr 12;6:96. doi: 10.1186/1471-2105-6-96 (PMC1087475; doi:10.1186/1471-2105-6-96)
Supplement: Additional File 41 — sdh3 alignment in FASTA format [file 1471-2105-6-96-S41.fas]

>Gymnocladus_dioica
------------IYKPQLTSTFSIFHRISGAFLATIVLFFYLLCLKIGLI
CFTYSNFYQFLFFLS----KLILISVEITALALSYHLYNGVRHLLTDLGG
FLFLRIGR-------------------------------
>Oxalis_regnellii
------------IYKPQLTSTFSIFHRISGAFLSTIVLFFYLLCLKIGLI
CFTYSNFYQFFFFFK----KLILISVEMTALALSYHLYNGVRHL------
---------------------------------------
>Lycopersicon_esculentum
MNILRPLSPHLPIYKPQLTSTFSIFHRISGAFLATIVFFFYLLCLKIGLI
CFTYENFYQFFFYSS----KLILISVEITALALSYHLYNGVRHLLTDFSG
FFFLRIGRKRLKX--------------------------
>Podophyllum_peltatum
------------IYKPELTSTFSIFHRISGAFLATIVLFCYLLYLKMGFI
CFTYENFYQFLFYSS----KLILILVEITALALSYHLYNGVRHLLTDFSG
FLYCSLIRFAE----------------------------
>Marchantia_polymorpha
MKINRPLSPHLTIYKPQLTSTFSIFHRISGAFLATMVLFS-ILFFKIGDL
SLTFYHFYQYFFFLTFYLNWFIISLVNFTLLALCYHMSNGVRHLLWDLGF
FLELSKVYTSGIIMLFCAAFLALLNIIRQHWSNGQIPYX
>Chara_vulgaris
MKINRPLSPHITIYKPQLTSTFSIFHRICGAFLATTVLFS-ILFFKICEL
SLTFYHFYLFVFYFICYFHWLIFSLFNLAFLALCYHMSNGIRHLLWDLGH
SLDLSKVYTSGTIMFFFAACLVTLNILRFSLSX------
>Chaetosphaeridium_globosum
MKINRPLSPHLTVYKPQLTSTLSIFHRISGAFLAFFVL-SFALSMPICQI
NLSFYSFYKIWFYLCHDKLWVFLTVLNLAFFSVCYHMSNGIRHLLWDYGL
FLDLSKVYFSGVFMLIVAVSLVILNLIRIIX--------
