# Supplementary material for: PREP-Mt: predictive RNA editor for plant mitochondrial genes
Source: BMC Bioinformatics. 2005 Apr 12;6:96. doi: 10.1186/1471-2105-6-96 (PMC1087475; doi:10.1186/1471-2105-6-96)
Supplement: Additional File 42 — sdh4 alignment in FASTA format [file 1471-2105-6-96-S42.fas]

>Euphorbia_pubentissima
MKERKSRLRNESSKTKRIGLFQRITAALLLPLIIIYKKVSSTFLLNLSLF
WHINKGIEDIMADYVHQEMTRNLILVYFRLFLLIVIKDLFFFLVFFSEQI
E-
>Gymnocladus_dioica
MKERNSGLRNESSKTKRTGLFKRITAAFPLPLIIIYKKVSSTFLPNLSLF
WHINEGIEEIMADYVHQEMTRNLILVYLRLFFLIVIKDVFLSLVSFPNKS
--
>Lycopersicon_esculentum
MKEGISGLRNESSKTKRTGLFQRITAAFLLPLIIIYKKVSSTFLLNLSLF
WHINEGIEEIMADYVHQEMTRNWILVYLRLFLLIVIKDVFLSLVFFLKKK
--
>Solanum_tuberosum
MKEGISGLRNESSKTKRTGLFQRITAAFLLPLIIIYKKVSSTFLLNLSLF
WHINEGVEEIMADYVHQEMTXNWILVYLRLFFLILIKDVFLSFVFFLX--
--
>Podophyllum_peltatum
MKERISGLRNESSKTKRTGLFKRITAAFLLPLIIIYKKVSSTFLPNLSVF
WHINEGIEEIMADHVHQEMTRNLILVYLRLFLLIVIKDVFLSLVSFPNKS
--
>Marchantia_polymorpha
MKTHRETLGH--------WLLQRITAAFLIP-TILIANVSTLILLNILLF
WHIHVGIEEILADYVHHEVTRNWILILLRVFCLIIIKYVFVFFVFX----
--
>Chara_vulgaris
MKANRERLAH--------WLLQRITAAFLIP-TILLANVSTLILLNILLF
WHMHVGIEEILADYIHHEVTRNFICLFLRVFVLIIIKYVFVFCVLVSSYI
HX
>Chaetosphaeridium_globosum
-------MSH--------WLYQRATAAILFP-TLLFADVSILIVLNLVLF
WHMQIGIQEILSDYIHNEVTRECILVLLRILILVIMKYVFVLYVLX----
--
